# Supplementary material for: 2-Phenyl-8,9,10,11-tetra­hydro-1-benzo­thieno[3,2-e][1,2,4]triazolo[1,5-c]pyrimidine
Source: Acta Crystallogr Sect E Struct Rep Online. 2011 Mar 5;67(Pt 4):o777–8. doi: 10.1107/S1600536811007331 (PMC3099952; doi:10.1107/S1600536811007331)
Supplement: Supplementary file 1 [file e-67-0o777-sup1.cif]

##############################################################################
###                                                                        ###
###        Electronic paper (Acta Crystallographica Section E)             ###
###                                                                        ###
##############################################################################
#                                                                            #
# This CIF contains the data in a paper accepted for publication in Acta     #
# Crystallographica Section E. It conforms to the requirements of Notes      #
# for Authors for Section E, and has been peer reviewed under the auspices   #
# of the IUCr Commission on Journals.                                        #
#                                                                            #
# Full details of the Crystallographic Information File format               #
# are given in the paper "The Crystallographic Information File (CIF):       #
# a New Standard Archive File for Crystallography" by S. R. Hall, F. H.      #
# Allen and I. D. Brown [Acta Cryst. (1991), A47, 655-685].                  #
#                                                                            #
# The current version of the core CIF dictionary is obtainable from          #
# ftp://ftp.iucr.org/pub/cif_core.dic. The current version number is 2.4.    #
#                                                                            #
# Software is freely available for graphical display of the structure(s) in  #
# this CIF.  For information consult the CIF home page http://www.iucr.org/  #
# cif/home.html                                                              #
#                                                                            #
# This file may be used for bona fide research purposes within the           #
# scientific community so long as proper attribution is given to the journal # 
# article from which it was obtained.                                        #
#                                                                            #
##############################################################################
                                             
data_global
_audit_creation_method     'SHELXL-97'
_journal_date_recd_electronic     2011-02-08
_journal_date_accepted     2011-02-26
_journal_name_full     'Acta Crystallographica, Section E'
_journal_year     2011
_journal_volume     67
_journal_issue      4
_journal_page_first     o777
_journal_page_last     o778
_journal_paper_category     QO
_journal_coeditor_code     PB2056
_publ_contact_author_name
;
 'Noor Shahina Begum'
;
_publ_contact_author_address
;
 Department of Studies in Chemistry
 Bangalore University
 Bangalore,560001
 India
;
_publ_contact_author_email     'noorsb@rediffmail.com'
_publ_contact_author_fax     '(91) 80 2296 1331'
_publ_contact_author_phone     '(91) 80 2296 1344'
_publ_section_title
;\
2-Phenyl-8,9,10,11-tetrahydro-1-benzothieno[3,2-<i>e</i>][1,2,4]triazolo[1,5-\
<i>c</i>]pyrimidine
;
loop_
    _publ_author_name
    _publ_author_address
    'Shridhar I. Panchamukhi'
;
Department of Chemistry,
Karnatak University,
Dharwad 580 003,
India
;
    'Nikhath Fathima'
;
 Department of Studies in Chemistry,
 Bangalore University,
 Bangalore 560 001,
 India
;
    'I. M. Khazi'
;
Department of Chemistry,
Karnatak University,
Dharwad 580 003,
India
;
    'Noor Shahina Begum'
;
 Department of Studies in Chemistry,
 Bangalore University,
 Bangalore 560 001,
 India
;
data_I
_audit_creation_method     SHELXL-97
_chemical_name_systematic
;
2-Phenyl-8,9,10,11-tetrahydro-1-
benzothieno[3,2-<i>e</i>][1,2,4]triazolo[1,5-<i>c</i>]pyrimidine
;
_chemical_name_common     ?
_chemical_formula_moiety     'C17 H14 N4 S'
_chemical_formula_sum     'C17 H14 N4 S'
_chemical_formula_structural     ?
_chemical_formula_iupac     'C17 H14 N4 S'
_chemical_formula_weight     306.38
_chemical_melting_point     ?
_symmetry_cell_setting     monoclinic
_symmetry_space_group_name_H-M     'P 21/c'
_symmetry_space_group_name_Hall     '-P 2ybc'
loop_
    _symmetry_equiv_pos_as_xyz
    'x, y, z'
    '-x, y+1/2, -z+1/2'
    '-x, -y, -z'
    'x, -y-1/2, z-1/2'
_cell_length_a     8.6239(16)
_cell_length_b     20.512(4)
_cell_length_c     8.5952(16)
_cell_angle_alpha     90.00
_cell_angle_beta     111.975(3)
_cell_angle_gamma     90.00
_cell_volume     1410.0(5)
_cell_formula_units_Z     4
_cell_measurement_reflns_used     3042
_cell_measurement_theta_min     2.55
_cell_measurement_theta_max     27.00
_cell_measurement_temperature     296(2)
_cell_special_details
;
;
_exptl_crystal_description     'block'
_exptl_crystal_colour     'White'
_exptl_crystal_size_max     0.18
_exptl_crystal_size_mid     0.16
_exptl_crystal_size_min     0.16
_exptl_crystal_size_rad     ?
_exptl_crystal_density_diffrn     1.443
_exptl_crystal_density_meas     ?
_exptl_crystal_density_method     'not measured'
_exptl_crystal_F_000     640
_exptl_absorpt_coefficient_mu     0.231
_exptl_absorpt_correction_type     multi-scan
_exptl_absorpt_process_details     '(SADABS; Bruker, 1998)'
_exptl_absorpt_correction_T_min     0.9596
_exptl_absorpt_correction_T_max     0.9640
_exptl_special_details
;
;
_diffrn_ambient_temperature     296(2)
_diffrn_radiation_type     MoK\a
_diffrn_radiation_wavelength     0.71073
_diffrn_radiation_source     'fine-focus sealed tube'
_diffrn_radiation_monochromator     graphite
_diffrn_measurement_device_type     'Bruker SMART APEX CCD detector'
_diffrn_measurement_method     \w
_diffrn_detector_area_resol_mean     ?
_diffrn_reflns_number     8272
_diffrn_reflns_av_R_equivalents     0.0574
_diffrn_reflns_av_sigmaI/netI     0.0647
_diffrn_reflns_theta_min     2.55
_diffrn_reflns_theta_max     27.00
_diffrn_reflns_theta_full     27.00
_diffrn_measured_fraction_theta_max     0.991
_diffrn_measured_fraction_theta_full     0.991
_diffrn_reflns_limit_h_min     -10
_diffrn_reflns_limit_h_max     11
_diffrn_reflns_limit_k_min     -26
_diffrn_reflns_limit_k_max     19
_diffrn_reflns_limit_l_min     -10
_diffrn_reflns_limit_l_max     10
_diffrn_standards_number     ?
_diffrn_standards_interval_count     ?
_diffrn_standards_interval_time     ?
_diffrn_standards_decay_%     ?
_refine_special_details
;
Refinement of <i>F</i>^2^ against ALL reflections. The weighted <i>R</i>-factor
<i>wR</i> and goodness of fit <i>S</i> are based on <i>F</i>^2^, conventional
<i>R</i>-factors <i>R</i> are based on <i>F</i>, with <i>F</i> set to zero for
negative <i>F</i>^2^. The threshold expression of <i>F</i>^2^ >
2\s(<i>F</i>^2^) is used only for calculating <i>R</i>-factors(gt) <i>etc</i>.
and is not relevant to the choice of reflections for refinement.
<i>R</i>-factors based on <i>F</i>^2^ are statistically about twice as large
as those based on <i>F</i>, and <i>R</i>- factors based on ALL data will be
even larger.
;
_reflns_number_total     3042
_reflns_number_gt     2345
_reflns_threshold_expression     'I>2\s(I)'
_refine_ls_structure_factor_coef     Fsqd
_refine_ls_matrix_type     full
_refine_ls_R_factor_all     0.0852
_refine_ls_R_factor_gt     0.0596
_refine_ls_wR_factor_gt     0.1512
_refine_ls_wR_factor_ref     0.2016
_refine_ls_goodness_of_fit_ref     1.252
_refine_ls_restrained_S_all     1.252
_refine_ls_number_reflns     3042
_refine_ls_number_parameters     199
_refine_ls_number_restraints     0
_refine_ls_hydrogen_treatment     constr
_refine_ls_weighting_scheme     calc
_refine_ls_weighting_details
         'calc w=1/[\s^2^(Fo^2^)+(0.1054P)^2^+0.0000P] where P=(Fo^2^+2Fc^2^)/3'
_atom_sites_solution_hydrogens     geom
_atom_sites_solution_primary     direct
_atom_sites_solution_secondary     difmap
_refine_ls_shift/su_max     0.001
_refine_ls_shift/su_mean     0.000
_refine_diff_density_max     0.720
_refine_diff_density_min     -0.656
_refine_ls_extinction_method     none
_refine_ls_extinction_coef     ?
loop_
    _atom_type_symbol
    _atom_type_description
    _atom_type_scat_dispersion_real
    _atom_type_scat_dispersion_imag
    _atom_type_scat_source
    'C' 'C' 0.0033 0.0016
                         'International Tables Vol C Tables 4.2.6.8 and 6.1.1.4'
    'H' 'H' 0.0000 0.0000
                         'International Tables Vol C Tables 4.2.6.8 and 6.1.1.4'
    'N' 'N' 0.0061 0.0033
                         'International Tables Vol C Tables 4.2.6.8 and 6.1.1.4'
    'S' 'S' 0.1246 0.1234
                         'International Tables Vol C Tables 4.2.6.8 and 6.1.1.4'
_computing_data_collection     'SMART (Bruker, 1998)'
_computing_cell_refinement     'SAINT-Plus (Bruker, 1998)'
_computing_data_reduction     'SAINT-Plus (Bruker, 1998)'
_computing_structure_solution     'SHELXS97 (Sheldrick, 2008)'
_computing_structure_refinement     'SHELXL97 (Sheldrick, 2008)'
_computing_molecular_graphics
             'ORTEP-3 (Farrugia, 1997) and CAMERON (Watkin <i>et al.</i>, 1996)'
_computing_publication_material     'WinGX (Farrugia, 1999)'
loop_
    _atom_site_type_symbol
    _atom_site_label
    _atom_site_fract_x
    _atom_site_fract_y
    _atom_site_fract_z
    _atom_site_U_iso_or_equiv
    _atom_site_adp_type
    _atom_site_calc_flag
    _atom_site_refinement_flags
    _atom_site_occupancy
    _atom_site_disorder_assembly
    _atom_site_disorder_group
    C C1 -0.1145(3) 0.57323(12) 0.5033(3) 0.0166(6) Uani d . 1 . .
    C C2 -0.2370(3) 0.52330(12) 0.4477(3) 0.0160(6) Uani d . 1 . .
    C C3 -0.4107(3) 0.44589(13) 0.3912(3) 0.0163(6) Uani d . 1 . .
    C C4 -0.5006(3) 0.38839(13) 0.4128(3) 0.0177(6) Uani d . 1 . .
    C C5 -0.3157(3) 0.56670(13) 0.1641(4) 0.0205(6) Uani d . 1 . .
    H H5 -0.3857 0.5635 0.0517 0.025 Uiso calc R 1 . .
    C C6 -0.1062(3) 0.61456(13) 0.3786(4) 0.0189(6) Uani d . 1 . .
    C C7 0.0023(3) 0.58943(13) 0.6675(3) 0.0174(6) Uani d . 1 . .
    C C8 0.0944(3) 0.64270(13) 0.6629(3) 0.0185(6) Uani d . 1 . .
    C C9 0.2214(4) 0.67497(14) 0.8139(4) 0.0228(6) Uani d . 1 . .
    H H9A 0.2104 0.7220 0.8025 0.027 Uiso calc R 1 . .
    H H9B 0.3332 0.6631 0.8226 0.027 Uiso calc R 1 . .
    C C10 0.1936(4) 0.65306(15) 0.9725(4) 0.0297(7) Uani d . 1 . .
    H H10A 0.2879 0.6667 1.0710 0.036 Uiso calc R 1 . .
    H H10B 0.0940 0.6739 0.9760 0.036 Uiso calc R 1 . .
    C C11 0.1742(4) 0.57928(15) 0.9757(4) 0.0292(7) Uani d . 1 . .
    H H11A 0.1642 0.5667 1.0803 0.035 Uiso calc R 1 . .
    H H11B 0.2735 0.5586 0.9710 0.035 Uiso calc R 1 . .
    C C12 0.0201(4) 0.55527(13) 0.8282(3) 0.0197(6) Uani d . 1 . .
    H H12A 0.0296 0.5087 0.8144 0.024 Uiso calc R 1 . .
    H H12B -0.0793 0.5629 0.8529 0.024 Uiso calc R 1 . .
    C C13 -0.6266(3) 0.35972(13) 0.2766(4) 0.0187(6) Uani d . 1 . .
    H H13 -0.6562 0.3776 0.1699 0.022 Uiso calc R 1 . .
    C C14 -0.7074(4) 0.30477(14) 0.3003(4) 0.0216(6) Uani d . 1 . .
    H H14 -0.7920 0.2862 0.2091 0.026 Uiso calc R 1 . .
    C C15 -0.6648(4) 0.27684(14) 0.4573(4) 0.0213(6) Uani d . 1 . .
    H H15 -0.7186 0.2393 0.4715 0.026 Uiso calc R 1 . .
    C C16 -0.5407(4) 0.30559(15) 0.5931(4) 0.0232(7) Uani d . 1 . .
    H H16 -0.5118 0.2875 0.6994 0.028 Uiso calc R 1 . .
    C C17 -0.4598(3) 0.36091(13) 0.5716(4) 0.0211(6) Uani d . 1 . .
    H H17 -0.3773 0.3800 0.6638 0.025 Uiso calc R 1 . .
    N N1 -0.3331(3) 0.52294(11) 0.2782(3) 0.0170(5) Uani d . 1 . .
    N N2 -0.4455(3) 0.47305(11) 0.2407(3) 0.0190(5) Uani d . 1 . .
    N N3 -0.2852(3) 0.47484(10) 0.5218(3) 0.0173(5) Uani d . 1 . .
    N N4 -0.2022(3) 0.61279(11) 0.2114(3) 0.0202(5) Uani d . 1 . .
    S S1 0.04561(9) 0.67369(3) 0.46182(9) 0.0205(3) Uani d . 1 . .
loop_
    _atom_site_aniso_label
    _atom_site_aniso_U_11
    _atom_site_aniso_U_22
    _atom_site_aniso_U_33
    _atom_site_aniso_U_12
    _atom_site_aniso_U_13
    _atom_site_aniso_U_23
    C1 0.0188(14) 0.0123(13) 0.0200(14) 0.0057(10) 0.0089(11) 0.0046(10)
    C2 0.0157(14) 0.0168(13) 0.0145(13) 0.0021(10) 0.0044(11) -0.0027(10)
    C3 0.0148(13) 0.0135(13) 0.0187(14) 0.0013(10) 0.0039(11) -0.0001(10)
    C4 0.0193(14) 0.0158(13) 0.0182(14) 0.0036(11) 0.0072(11) 0.0012(11)
    C5 0.0211(15) 0.0189(14) 0.0198(15) -0.0025(11) 0.0057(12) 0.0000(11)
    C6 0.0203(15) 0.0161(13) 0.0201(15) 0.0041(11) 0.0075(12) 0.0011(11)
    C7 0.0173(14) 0.0171(14) 0.0169(14) 0.0017(11) 0.0055(11) -0.0026(11)
    C8 0.0173(14) 0.0144(13) 0.0216(15) 0.0029(11) 0.0048(12) -0.0019(11)
    C9 0.0213(15) 0.0206(15) 0.0240(16) -0.0038(11) 0.0058(12) -0.0015(11)
    C10 0.0335(18) 0.0271(16) 0.0208(16) -0.0066(14) 0.0015(14) -0.0032(13)
    C11 0.0303(18) 0.0312(17) 0.0210(16) -0.0031(14) 0.0037(14) 0.0018(13)
    C12 0.0223(15) 0.0164(14) 0.0181(14) -0.0019(11) 0.0049(12) -0.0027(11)
    C13 0.0188(15) 0.0186(14) 0.0174(14) -0.0007(11) 0.0054(11) -0.0009(11)
    C14 0.0193(15) 0.0258(15) 0.0204(15) -0.0018(12) 0.0081(12) -0.0041(12)
    C15 0.0245(15) 0.0165(14) 0.0254(16) 0.0010(11) 0.0123(13) 0.0011(11)
    C16 0.0215(16) 0.0263(16) 0.0201(15) -0.0030(12) 0.0059(12) 0.0042(12)
    C17 0.0174(15) 0.0238(15) 0.0194(15) -0.0007(12) 0.0039(12) 0.0028(12)
    N1 0.0164(12) 0.0163(11) 0.0172(12) -0.0049(9) 0.0047(10) -0.0015(9)
    N2 0.0189(12) 0.0180(12) 0.0182(12) -0.0019(9) 0.0048(10) -0.0020(9)
    N3 0.0186(12) 0.0141(11) 0.0192(12) 0.0012(9) 0.0071(10) 0.0012(9)
    N4 0.0206(13) 0.0204(12) 0.0178(12) 0.0017(10) 0.0050(10) 0.0032(9)
    S1 0.0209(4) 0.0173(4) 0.0224(4) -0.0018(3) 0.0071(3) 0.0017(3)
_geom_special_details
;
All s.u.'s (except the s.u. in the dihedral angle between two l.s. planes) are
estimated using the full covariance matrix. The cell s.u.'s are taken into
account individually in the estimation of s.u.'s in distances, angles and
torsion angles; correlations between s.u.'s in cell parameters are only used
when they are defined by crystal symmetry. An approximate (isotropic)
treatment of cell s.u.'s is used for estimating s.u.'s involving l.s. planes.
;
loop_
    _geom_bond_atom_site_label_1
    _geom_bond_atom_site_label_2
    _geom_bond_site_symmetry_2
    _geom_bond_distance
    _geom_bond_publ_flag
    C1 C6 . 1.389(4) ?
    C1 C2 . 1.420(4) ?
    C1 C7 . 1.433(4) ?
    C2 N3 . 1.329(3) ?
    C2 N1 . 1.380(3) ?
    C3 N2 . 1.336(4) ?
    C3 N3 . 1.369(3) ?
    C3 C4 . 1.461(4) ?
    C4 C17 . 1.395(4) ?
    C4 C13 . 1.395(4) ?
    C5 N4 . 1.311(4) ?
    C5 N1 . 1.379(3) ?
    C5 H5 . 0.9300 ?
    C6 N4 . 1.365(4) ?
    C6 S1 . 1.731(3) ?
    C7 C8 . 1.360(4) ?
    C7 C12 . 1.504(4) ?
    C8 C9 . 1.503(4) ?
    C8 S1 . 1.739(3) ?
    C9 C10 . 1.537(4) ?
    C9 H9A . 0.9700 ?
    C9 H9B . 0.9700 ?
    C10 C11 . 1.524(4) ?
    C10 H10A . 0.9700 ?
    C10 H10B . 0.9700 ?
    C11 C12 . 1.535(4) ?
    C11 H11A . 0.9700 ?
    C11 H11B . 0.9700 ?
    C12 H12A . 0.9700 ?
    C12 H12B . 0.9700 ?
    C13 C14 . 1.380(4) ?
    C13 H13 . 0.9300 ?
    C14 C15 . 1.383(4) ?
    C14 H14 . 0.9300 ?
    C15 C16 . 1.386(4) ?
    C15 H15 . 0.9300 ?
    C16 C17 . 1.380(4) ?
    C16 H16 . 0.9300 ?
    C17 H17 . 0.9300 ?
    N1 N2 . 1.363(3) ?
loop_
    _geom_angle_atom_site_label_1
    _geom_angle_atom_site_label_2
    _geom_angle_atom_site_label_3
    _geom_angle_site_symmetry_1
    _geom_angle_site_symmetry_3
    _geom_angle
    _geom_angle_publ_flag
    C6 C1 C2 . . 115.3(3) ?
    C6 C1 C7 . . 113.5(2) ?
    C2 C1 C7 . . 131.2(2) ?
    N3 C2 N1 . . 109.3(2) ?
    N3 C2 C1 . . 134.9(3) ?
    N1 C2 C1 . . 115.8(2) ?
    N2 C3 N3 . . 115.8(2) ?
    N2 C3 C4 . . 121.5(2) ?
    N3 C3 C4 . . 122.7(2) ?
    C17 C4 C13 . . 118.9(2) ?
    C17 C4 C3 . . 119.9(3) ?
    C13 C4 C3 . . 121.2(3) ?
    N4 C5 N1 . . 121.0(3) ?
    N4 C5 H5 . . 119.5 ?
    N1 C5 H5 . . 119.5 ?
    N4 C6 C1 . . 127.6(3) ?
    N4 C6 S1 . . 121.4(2) ?
    C1 C6 S1 . . 111.0(2) ?
    C8 C7 C1 . . 111.1(2) ?
    C8 C7 C12 . . 122.8(2) ?
    C1 C7 C12 . . 126.1(2) ?
    C7 C8 C9 . . 125.0(3) ?
    C7 C8 S1 . . 113.3(2) ?
    C9 C8 S1 . . 121.7(2) ?
    C8 C9 C10 . . 109.4(2) ?
    C8 C9 H9A . . 109.8 ?
    C10 C9 H9A . . 109.8 ?
    C8 C9 H9B . . 109.8 ?
    C10 C9 H9B . . 109.8 ?
    H9A C9 H9B . . 108.2 ?
    C11 C10 C9 . . 111.2(3) ?
    C11 C10 H10A . . 109.4 ?
    C9 C10 H10A . . 109.4 ?
    C11 C10 H10B . . 109.4 ?
    C9 C10 H10B . . 109.4 ?
    H10A C10 H10B . . 108.0 ?
    C10 C11 C12 . . 111.8(3) ?
    C10 C11 H11A . . 109.3 ?
    C12 C11 H11A . . 109.3 ?
    C10 C11 H11B . . 109.3 ?
    C12 C11 H11B . . 109.3 ?
    H11A C11 H11B . . 107.9 ?
    C7 C12 C11 . . 111.6(2) ?
    C7 C12 H12A . . 109.3 ?
    C11 C12 H12A . . 109.3 ?
    C7 C12 H12B . . 109.3 ?
    C11 C12 H12B . . 109.3 ?
    H12A C12 H12B . . 108.0 ?
    C14 C13 C4 . . 119.9(3) ?
    C14 C13 H13 . . 120.1 ?
    C4 C13 H13 . . 120.1 ?
    C15 C14 C13 . . 121.2(3) ?
    C15 C14 H14 . . 119.4 ?
    C13 C14 H14 . . 119.4 ?
    C14 C15 C16 . . 119.0(3) ?
    C14 C15 H15 . . 120.5 ?
    C16 C15 H15 . . 120.5 ?
    C17 C16 C15 . . 120.5(3) ?
    C17 C16 H16 . . 119.8 ?
    C15 C16 H16 . . 119.8 ?
    C16 C17 C4 . . 120.5(3) ?
    C16 C17 H17 . . 119.7 ?
    C4 C17 H17 . . 119.7 ?
    N2 N1 C5 . . 125.3(2) ?
    N2 N1 C2 . . 110.3(2) ?
    C5 N1 C2 . . 124.5(2) ?
    C3 N2 N1 . . 101.6(2) ?
    C2 N3 C3 . . 103.0(2) ?
    C5 N4 C6 . . 115.7(2) ?
    C6 S1 C8 . . 91.09(13) ?
loop_
    _geom_torsion_atom_site_label_1
    _geom_torsion_atom_site_label_2
    _geom_torsion_atom_site_label_3
    _geom_torsion_atom_site_label_4
    _geom_torsion_site_symmetry_1
    _geom_torsion_site_symmetry_2
    _geom_torsion_site_symmetry_3
    _geom_torsion_site_symmetry_4
    _geom_torsion
    _geom_torsion_publ_flag
    C6 C1 C2 N3 . . . . 179.6(3) ?
    C7 C1 C2 N3 . . . . -1.3(5) ?
    C6 C1 C2 N1 . . . . -0.9(3) ?
    C7 C1 C2 N1 . . . . 178.1(3) ?
    N2 C3 C4 C17 . . . . 179.3(2) ?
    N3 C3 C4 C17 . . . . 0.2(4) ?
    N2 C3 C4 C13 . . . . -0.1(4) ?
    N3 C3 C4 C13 . . . . -179.3(2) ?
    C2 C1 C6 N4 . . . . 0.6(4) ?
    C7 C1 C6 N4 . . . . -178.7(3) ?
    C2 C1 C6 S1 . . . . 179.33(19) ?
    C7 C1 C6 S1 . . . . 0.1(3) ?
    C6 C1 C7 C8 . . . . 0.5(3) ?
    C2 C1 C7 C8 . . . . -178.5(3) ?
    C6 C1 C7 C12 . . . . 178.1(2) ?
    C2 C1 C7 C12 . . . . -1.0(5) ?
    C1 C7 C8 C9 . . . . 176.4(2) ?
    C12 C7 C8 C9 . . . . -1.2(4) ?
    C1 C7 C8 S1 . . . . -1.0(3) ?
    C12 C7 C8 S1 . . . . -178.6(2) ?
    C7 C8 C9 C10 . . . . -17.3(4) ?
    S1 C8 C9 C10 . . . . 159.9(2) ?
    C8 C9 C10 C11 . . . . 47.7(3) ?
    C9 C10 C11 C12 . . . . -62.6(4) ?
    C8 C7 C12 C11 . . . . -11.0(4) ?
    C1 C7 C12 C11 . . . . 171.7(3) ?
    C10 C11 C12 C7 . . . . 42.0(3) ?
    C17 C4 C13 C14 . . . . -0.6(4) ?
    C3 C4 C13 C14 . . . . 178.9(2) ?
    C4 C13 C14 C15 . . . . -0.6(4) ?
    C13 C14 C15 C16 . . . . 1.2(4) ?
    C14 C15 C16 C17 . . . . -0.6(4) ?
    C15 C16 C17 C4 . . . . -0.5(4) ?
    C13 C4 C17 C16 . . . . 1.1(4) ?
    C3 C4 C17 C16 . . . . -178.3(3) ?
    N4 C5 N1 N2 . . . . -179.1(2) ?
    N4 C5 N1 C2 . . . . 0.3(4) ?
    N3 C2 N1 N2 . . . . -0.4(3) ?
    C1 C2 N1 N2 . . . . -180.0(2) ?
    N3 C2 N1 C5 . . . . -179.9(2) ?
    C1 C2 N1 C5 . . . . 0.5(4) ?
    N3 C3 N2 N1 . . . . 0.3(3) ?
    C4 C3 N2 N1 . . . . -179.0(2) ?
    C5 N1 N2 C3 . . . . 179.5(2) ?
    C2 N1 N2 C3 . . . . 0.1(3) ?
    N1 C2 N3 C3 . . . . 0.5(3) ?
    C1 C2 N3 C3 . . . . 180.0(3) ?
    N2 C3 N3 C2 . . . . -0.5(3) ?
    C4 C3 N3 C2 . . . . 178.7(2) ?
    N1 C5 N4 C6 . . . . -0.7(4) ?
    C1 C6 N4 C5 . . . . 0.3(4) ?
    S1 C6 N4 C5 . . . . -178.4(2) ?
    N4 C6 S1 C8 . . . . 178.3(2) ?
    C1 C6 S1 C8 . . . . -0.5(2) ?
    C7 C8 S1 C6 . . . . 0.9(2) ?
    C9 C8 S1 C6 . . . . -176.6(2) ?
loop_
    _geom_hbond_atom_site_label_D
    _geom_hbond_atom_site_label_H
    _geom_hbond_atom_site_label_A
    _geom_hbond_site_symmetry_A
    _geom_hbond_distance_DH
    _geom_hbond_distance_HA
    _geom_hbond_distance_DA
    _geom_hbond_angle_DHA
    C5 H5 N2 3_465 0.93 2.50 3.413(3) 166
    C11 H11B N2 3_566 0.97 2.82 3.653(5) 144
