# Supplementary material for: 2-Phenyl-8,9,10,11-tetra­hydro-1-benzo­thieno[3,2-e][1,2,4]triazolo[1,5-c]pyrimidine
Source: Acta Crystallogr Sect E Struct Rep Online. 2011 Mar 5;67(Pt 4):o777–8. doi: 10.1107/S1600536811007331 (PMC3099952; doi:10.1107/S1600536811007331)
Supplement: Supplementary file 2 [file e-67-0o777-Isup2.hkl]

#
# h,k,l, Fc-squared, Fo-squared, sigma(Fo-squared) and status flag
#
data_I
_shelx_title ' 6octa in P 21/c'
_shelx_refln_list_code          4
_shelx_F_calc_maximum      212.09
_exptl_crystal_F_000       640.00
_reflns_d_resolution_high  0.7829
 
loop_
 _symmetry_equiv_pos_as_xyz
 'x, y, z'
 '-x, y+1/2, -z+1/2'
 '-x, -y, -z'
 'x, -y-1/2, z-1/2'
 
_cell_length_a     8.6239
_cell_length_b    20.5118
_cell_length_c     8.5952
_cell_angle_alpha  90.000
_cell_angle_beta  111.975
_cell_angle_gamma  90.000
 
_shelx_F_squared_multiplier     1.000
 
loop_
 _refln_index_h
 _refln_index_k
 _refln_index_l
 _refln_F_squared_calc
 _refln_F_squared_meas
 _refln_F_squared_sigma
 _refln_observed_status
   1   0   0      241.26        1.02      0.85 o
   3   0   0      817.53      892.94     37.19 o
   4   0   0     1331.84     1524.87     58.35 o
   5   0   0       23.94       48.62     11.75 o
   6   0   0      129.55      106.54     18.91 o
   7   0   0      103.60      113.92     22.17 o
   8   0   0      305.99      325.29     36.39 o
   9   0   0      159.02      115.95     26.07 o
   1   1   0      170.46        0.00      0.75 o
   3   1   0      756.00      837.94     25.09 o
   4   1   0        3.87        8.19      4.06 o
   5   1   0     2078.84     2297.24     59.08 o
   6   1   0     1140.24     1261.33     34.53 o
   7   1   0      273.81      306.36     17.88 o
   8   1   0      291.92      304.04     43.92 o
   9   1   0       24.82       12.87     10.57 o
  10   1   0        7.17        0.00     12.56 o
   1   2   0      267.87      273.09     11.75 o
   2   2   0      213.50      179.23      8.69 o
   3   2   0       64.24       56.91      6.62 o
   4   2   0       13.90        9.38      2.96 o
   5   2   0       10.55        8.41      3.54 o
   6   2   0        1.22        0.00      2.89 o
   7   2   0      499.96      485.70     29.46 o
   8   2   0       89.75       93.73     15.73 o
   9   2   0      174.63      239.24     32.46 o
  10   2   0       91.84      100.24     25.75 o
   1   3   0        1.45        1.73      0.96 o
   2   3   0     1658.13     1887.21     32.15 o
   3   3   0       90.27       88.64      5.59 o
   4   3   0      492.02      463.34     19.89 o
   5   3   0      359.40      399.55     16.36 o
   6   3   0      151.39      148.99     15.22 o
   7   3   0      271.33      265.83     28.16 o
   8   3   0      246.72      264.22     18.72 o
   9   3   0        0.03        0.00      6.59 o
  10   3   0       67.20       65.99     22.71 o
   1   4   0     4284.41     4825.52     82.39 o
   2   4   0     2804.68     3099.43     73.16 o
   3   4   0     2558.06     2961.41     43.53 o
   4   4   0      117.80      115.46      7.25 o
   5   4   0      139.16      113.40      9.52 o
   6   4   0        9.44        4.22      3.30 o
   7   4   0      519.32      572.69     22.68 o
   8   4   0       52.70       61.65     14.55 o
   9   4   0       30.28       32.11     16.99 o
  10   4   0      199.68      172.80     33.55 o
   1   5   0     2080.63     2219.98     37.52 o
   2   5   0     1730.30     1779.63     32.73 o
   3   5   0        7.26        4.47      1.88 o
   4   5   0     2023.12     2287.11     38.20 o
   5   5   0      104.15       76.83      6.91 o
   6   5   0      132.61      119.33      9.30 o
   7   5   0      295.53      310.88     16.65 o
   8   5   0      427.32      449.61     22.04 o
   9   5   0       22.24       23.30     15.50 o
  10   5   0      116.82      112.79     27.20 o
   0   6   0     3238.55     3700.75    100.45 o
   1   6   0       25.60       45.79      4.23 o
   2   6   0        7.36        0.65      1.20 o
   3   6   0      356.92      363.18     12.95 o
   4   6   0      709.48      788.62     44.85 o
   5   6   0        5.70        1.13      2.75 o
   6   6   0      623.86      627.60     19.42 o
   7   6   0      348.64      342.35     20.39 o
   8   6   0      404.81      450.83     22.23 o
   9   6   0      132.21      207.15     33.61 o
   1   7   0     2842.27     3167.42     53.29 o
   2   7   0     1753.93     1796.94     34.79 o
   3   7   0     1275.09     1307.17     29.20 o
   4   7   0      126.86       86.02      8.13 o
   5   7   0     1466.37     1632.37     38.98 o
   6   7   0      861.21      957.74     29.49 o
   7   7   0      151.16      164.98     17.61 o
   8   7   0      211.56      160.72     29.07 o
   9   7   0        4.27        0.00     16.48 o
   0   8   0     1924.26      841.92     34.57 o
   1   8   0     2211.02     2470.06     44.64 o
   2   8   0      533.85      520.50     13.96 o
   3   8   0     1159.44     1331.93     25.10 o
   4   8   0      234.11      201.39      8.63 o
   5   8   0      165.88      159.47     11.72 o
   6   8   0        0.11        6.57      4.52 o
   7   8   0      327.51      373.10     41.46 o
   8   8   0      222.23      308.35     37.35 o
   9   8   0       73.46       92.27     23.78 o
   1   9   0       68.55       87.19      5.48 o
   2   9   0      137.69      129.00      6.53 o
   3   9   0      267.73      293.80     10.06 o
   4   9   0      103.47      101.39      9.02 o
   5   9   0      420.36      460.92     19.38 o
   6   9   0     2855.32     3227.69    152.55 o
   7   9   0        3.57        1.92      5.20 o
   8   9   0       29.96       47.14     18.46 o
   9   9   0      149.54      167.60     61.18 o
   0  10   0      168.77      150.30     15.98 o
   1  10   0        3.23        5.59      2.48 o
   2  10   0       46.00       41.49      4.25 o
   3  10   0      197.95      191.32      7.85 o
   4  10   0      504.11      525.52     30.22 o
   5  10   0      167.67      200.09     13.39 o
   6  10   0      185.26      178.83     32.83 o
   7  10   0        1.22        2.96      5.89 o
   8  10   0       16.97        9.65      9.67 o
   9  10   0        2.62        0.00      8.14 o
   1  11   0     2416.27     2952.50     47.05 o
   2  11   0      916.66      934.38     20.77 o
   3  11   0        1.18        0.00      2.38 o
   4  11   0        9.21        8.47      3.40 o
   5  11   0      179.25      196.51     12.47 o
   6  11   0      970.69     1063.01     34.09 o
   7  11   0      208.19      264.35     25.43 o
   8  11   0       55.16       48.15     14.17 o
   9  11   0        0.67        0.00     14.19 o
   0  12   0        2.41        1.46      2.36 o
   1  12   0     4102.59     4981.45     72.86 o
   2  12   0       70.15       74.30      6.56 o
   3  12   0      196.92      183.64     11.99 o
   4  12   0       79.01       90.75     11.51 o
   5  12   0      189.59      216.41     16.59 o
   6  12   0       16.01       28.77      6.56 o
   7  12   0       14.37       31.14     10.67 o
   8  12   0       35.10       54.17     17.58 o
   9  12   0       54.19       49.69     57.60 o
   1  13   0      378.40      362.27     12.82 o
   2  13   0       24.55       23.60      3.78 o
   3  13   0      107.52      126.39     10.57 o
   4  13   0      736.94      823.47     27.08 o
   5  13   0      219.46      238.10     13.74 o
   6  13   0      162.51      182.27     25.99 o
   7  13   0      373.88      437.82     54.31 o
   8  13   0      196.02      166.14     50.55 o
   1  14   0      244.61      233.45     10.91 o
   2  14   0      196.40      162.19     11.75 o
   3  14   0       18.43       11.61      4.15 o
   4  14   0     1299.42     1367.74     37.64 o
   5  14   0       47.28       28.15      6.73 o
   6  14   0       68.03       74.65     14.86 o
   7  14   0       73.33       76.97     16.65 o
   8  14   0       47.50       66.30     21.59 o
   1  15   0        2.36        0.00      2.11 o
   2  15   0      290.00      330.08     31.10 o
   3  15   0      144.06      111.28     11.05 o
   4  15   0      737.63      844.10     28.65 o
   5  15   0       17.36       22.59      5.88 o
   6  15   0      815.82      861.70     64.60 o
   7  15   0        1.12        0.00     12.98 o
   8  15   0       76.67       53.28     66.36 o
   0  16   0        0.42        1.29      3.93 o
   1  16   0       41.28       39.02      5.51 o
   2  16   0      218.23      231.19     14.77 o
   3  16   0        9.97       14.49      4.66 o
   4  16   0       11.43        9.41      4.01 o
   5  16   0       19.05       19.12      8.26 o
   6  16   0       28.53       25.37     10.26 o
   7  16   0        3.38        5.76      7.49 o
   8  16   0        0.38        8.77     10.34 o
   1  17   0      202.40      194.97     13.65 o
   2  17   0       29.59       18.17      4.95 o
   3  17   0       40.81       34.05      7.10 o
   4  17   0      149.15      142.05     16.42 o
   5  17   0       33.26       51.66     29.55 o
   6  17   0       12.67       26.91      9.67 o
   7  17   0        0.07        4.54      8.38 o
   0  18   0        3.01        6.97      7.00 o
   1  18   0      670.96      814.89     27.77 o
   2  18   0      223.01      233.23     15.85 o
   3  18   0       23.81       14.02      6.56 o
   4  18   0        9.50        7.28      5.64 o
   5  18   0      138.70      127.24     19.15 o
   6  18   0       11.90       19.58      9.63 o
   7  18   0      228.62        0.00      8.35 o
   1  19   0       72.16       50.83      9.78 o
   2  19   0        1.87        0.00      4.29 o
   3  19   0       41.32       43.44      7.76 o
   4  19   0       64.14       79.70     14.91 o
   5  19   0      589.44      612.81     36.52 o
   6  19   0      454.29      541.68     79.00 o
   7  19   0       77.86       10.69      8.00 o
   0  20   0     1544.35     1630.40     76.73 o
   1  20   0      257.40      310.56     18.17 o
   2  20   0       47.64       39.42     10.00 o
   3  20   0      197.15      210.37     16.86 o
   4  20   0       22.61       59.58     13.71 o
   5  20   0       81.55       63.19     13.69 o
   6  20   0        0.06        0.00      5.96 o
   1  21   0      160.75      163.71     14.42 o
   2  21   0      186.80      170.45     15.23 o
   3  21   0        7.23       11.32      8.47 o
   4  21   0       46.57       46.64     11.61 o
   5  21   0      318.57      433.31     33.96 o
   6  21   0        2.89        0.05      7.31 o
   0  22   0      182.56      232.32     31.10 o
   1  22   0      153.50      195.39     33.26 o
   2  22   0      551.23      585.09     26.12 o
   3  22   0      276.80      303.43     30.83 o
   4  22   0        0.54        1.40      7.53 o
   5  22   0      326.22      440.40     34.89 o
   1  23   0       15.22       12.27      7.61 o
   2  23   0      192.95      145.17     22.58 o
   3  23   0      141.60      118.05     25.94 o
   4  23   0        0.10        3.38     15.58 o
   0  24   0      566.64      528.17     43.39 o
   1  24   0      437.90      433.58     44.78 o
   2  24   0      143.38      149.50     27.78 o
   3  24   0        2.90       16.24     21.03 o
   4  24   0        1.78       11.78      9.11 o
   1  25   0      328.96      397.49     29.86 o
   2  25   0       42.40       35.80     15.01 o
   3  25   0      148.27      139.40     28.64 o
   0  26   0      281.45      292.32     37.83 o
   1  26   0       76.78      123.91     25.06 o
 -10   1   1      237.82      298.67     40.91 o
  -9   1   1       74.70       78.92     22.49 o
  -8   1   1        7.35        2.25      6.49 o
  -7   1   1      176.70      186.82     18.83 o
  -6   1   1      621.52      688.71     30.28 o
  -5   1   1      439.71      465.96     22.34 o
  -4   1   1        7.73        6.44      3.70 o
  -3   1   1      823.16      848.72     20.78 o
  -2   1   1     2221.97     2438.87     71.06 o
   0   1   1    10953.43      150.18   2830.78 o
   1   1   1     7382.96     7832.32    116.42 o
   2   1   1     1874.65     1701.07    138.45 o
   3   1   1        2.96        0.00      2.67 o
   4   1   1      451.83      475.12     20.95 o
   5   1   1     1102.37     1203.13     31.93 o
   6   1   1      302.34      299.87     16.26 o
   7   1   1       64.18       67.84      9.89 o
   8   1   1      467.48      545.45     25.54 o
 -10   2   1       82.53       93.92     21.26 o
  -9   2   1       36.14       53.24     10.03 o
  -8   2   1        0.46        1.18      8.39 o
  -7   2   1      144.58      140.12     16.91 o
  -6   2   1      326.61      306.99     16.14 o
  -5   2   1      674.29      629.91     20.22 o
  -4   2   1      939.73      827.50     23.83 o
  -3   2   1      108.56       62.53      3.89 o
  -2   2   1     3452.67     3984.99     86.61 o
   0   2   1     2033.05      236.94   1087.51 o
   1   2   1      956.57      994.09     34.84 o
   2   2   1       23.30        7.38      3.93 o
   3   2   1     2463.86     2598.50     47.31 o
   4   2   1     1198.86     1131.60     35.58 o
   5   2   1     1910.75     2090.53     57.36 o
   6   2   1      189.76      198.42     14.38 o
   7   2   1      396.29      402.51     20.24 o
   8   2   1      897.60     1114.79     65.67 o
 -10   3   1      332.08      395.46     41.74 o
  -9   3   1      297.05      290.27     22.02 o
  -8   3   1      656.47      718.53     27.98 o
  -7   3   1      822.27      832.45     27.93 o
  -6   3   1       81.77       98.02      8.44 o
  -5   3   1      313.02      328.59     11.94 o
  -4   3   1      408.85      482.11     13.37 o
  -3   3   1        8.12       11.23      2.57 o
  -2   3   1    44983.87    51997.27   1392.36 o
  -1   3   1       17.17        8.59      3.91 o
   0   3   1     2812.85        2.72      2.03 o
   1   3   1     2342.37     2317.64     38.44 o
   2   3   1     1425.04     1581.57     31.29 o
   3   3   1     1866.78     1875.87     36.98 o
   4   3   1      628.53      660.55     20.26 o
   5   3   1      162.95      124.25     39.77 o
   6   3   1       30.08       17.20     10.56 o
   7   3   1       53.32       48.10     10.99 o
   8   3   1        0.80        3.71      6.96 o
   9   3   1        0.28       12.13     14.64 o
 -10   4   1        4.79        5.90      7.10 o
  -9   4   1      184.24      182.78     19.60 o
  -8   4   1      199.08      182.36     36.77 o
  -7   4   1      648.85      653.78     24.30 o
  -6   4   1      534.67      503.35     19.60 o
  -5   4   1     1939.22     2164.81     38.00 o
  -4   4   1     2190.41     2434.58     39.11 o
  -3   4   1      841.07     1006.31     22.45 o
  -2   4   1    43529.92    49143.00   1868.01 o
  -1   4   1        1.11        0.00      0.95 o
   0   4   1      167.99      160.22      9.22 o
   1   4   1      471.11      447.67     10.05 o
   2   4   1      535.24      632.34     14.07 o
   3   4   1     1866.83     2184.73     31.33 o
   4   4   1       33.97       32.70      4.48 o
   5   4   1        0.86        3.35      2.67 o
   6   4   1      572.84      612.20     19.45 o
   7   4   1       35.35       30.74      5.62 o
   8   4   1       33.60       34.14     14.91 o
   9   4   1      349.70      379.36     44.35 o
 -10   5   1      288.42      285.59     41.62 o
  -9   5   1        1.51        4.86      6.24 o
  -8   5   1     1284.66     1410.17     40.47 o
  -7   5   1        0.50        6.59      4.85 o
  -6   5   1        0.01        0.00      2.97 o
  -5   5   1      112.01      100.91      7.62 o
  -4   5   1        7.51        7.06      2.34 o
  -3   5   1     2746.47     3188.32     47.28 o
  -2   5   1     5059.54     5892.93    152.55 o
  -1   5   1      101.75      114.75      6.56 o
   0   5   1     3074.34     3117.95    173.92 o
   1   5   1      307.36      332.16     19.36 o
   2   5   1       46.44       34.53      6.46 o
   3   5   1      399.56      469.42     13.42 o
   4   5   1     1301.71     1459.14     25.48 o
   5   5   1       13.18       10.07      2.99 o
   6   5   1       23.12       11.46      3.90 o
   7   5   1        4.09        2.55      4.94 o
   8   5   1       93.97      115.81     24.98 o
   9   5   1      423.60      454.27     47.77 o
 -10   6   1       46.01       72.77     22.12 o
  -9   6   1      230.94      247.73     29.33 o
  -8   6   1      959.94     1083.26     35.08 o
  -7   6   1      498.00      558.91     36.73 o
  -6   6   1      404.70      392.83     22.01 o
  -5   6   1      478.95      488.64     30.29 o
  -4   6   1        0.76        0.00      1.89 o
  -3   6   1      670.12      679.82     15.59 o
  -2   6   1       52.53       39.66     11.20 o
  -1   6   1      710.58      701.19     16.41 o
   0   6   1      457.29      482.75     11.66 o
   1   6   1       36.99       35.76      3.47 o
   2   6   1       11.63       14.74      2.69 o
   3   6   1      354.33      359.59     11.68 o
   4   6   1      704.14      708.83     19.11 o
   5   6   1      273.42      297.65     11.23 o
   6   6   1       12.89       12.24      4.46 o
   7   6   1       53.97       46.63     11.14 o
   8   6   1       97.66       95.00     16.49 o
   9   6   1       25.09       25.40     10.95 o
 -10   7   1       16.54       23.40     13.73 o
  -9   7   1      355.51      373.95     46.03 o
  -8   7   1      211.62      180.01     20.04 o
  -7   7   1       64.46       41.24      9.63 o
  -6   7   1      139.47      107.63     42.91 o
  -5   7   1       56.93       57.51      6.94 o
  -4   7   1      560.62      564.29     15.45 o
  -3   7   1      139.03      168.83      7.41 o
  -2   7   1      992.64     1021.83     69.04 o
  -1   7   1      361.58      361.55     12.64 o
   0   7   1      391.61      367.50     11.63 o
   1   7   1        0.06        3.94      2.36 o
   2   7   1      706.46      793.75     17.73 o
   3   7   1      149.68      135.43      7.58 o
   4   7   1       41.81       51.72      5.98 o
   5   7   1       35.34       36.68      5.47 o
   6   7   1       31.01       21.09      6.07 o
   7   7   1        4.63        2.91      5.93 o
   8   7   1       33.38       13.40      9.79 o
   9   7   1        0.00        3.37      9.14 o
 -10   8   1       44.02       39.91     16.19 o
  -9   8   1        5.35        0.00      6.93 o
  -8   8   1      154.31      151.71     18.56 o
  -7   8   1      293.61      285.11     35.00 o
  -6   8   1       94.44       74.84     11.61 o
  -5   8   1        2.45        0.00      2.25 o
  -4   8   1     2287.69     2529.00     42.43 o
  -3   8   1     5447.41     6568.21    151.94 o
  -2   8   1        6.64       10.60      2.83 o
  -1   8   1     1000.67     1162.37     25.19 o
   0   8   1      188.21      192.58      8.65 o
   1   8   1       95.97      113.65      6.51 o
   2   8   1      105.09      114.25      6.72 o
   3   8   1       74.79       78.45      6.41 o
   4   8   1      252.30      252.44     11.38 o
   5   8   1      378.01      407.04     17.09 o
   6   8   1      780.96      843.77     44.02 o
   7   8   1       88.56      103.60     25.43 o
   8   8   1       46.33       43.99     17.12 o
   9   8   1       22.41       38.84     12.94 o
  -9   9   1      231.13      214.15     35.10 o
  -8   9   1       70.50       78.66     13.76 o
  -7   9   1        0.10        2.14      5.07 o
  -6   9   1      610.96      655.49     98.93 o
  -5   9   1      144.57      128.74      8.65 o
  -4   9   1        3.71        0.00      2.12 o
  -3   9   1      127.04      131.00      9.59 o
  -2   9   1       82.47       39.93      4.89 o
  -1   9   1     1305.04     1522.42     31.55 o
   0   9   1      210.60      226.04      8.28 o
   1   9   1      803.31      932.35     24.56 o
   2   9   1     3304.87     3729.35     57.51 o
   3   9   1      273.17      249.42     10.59 o
   4   9   1        9.70        8.42      5.40 o
   5   9   1      194.78      208.11     12.12 o
   6   9   1      297.38      318.33     20.19 o
   7   9   1        9.58       11.02      7.01 o
   8   9   1      210.67      264.80     43.60 o
   9   9   1      140.03      178.88     42.91 o
  -9  10   1        0.07       28.21     15.98 o
  -8  10   1        3.57        0.00      6.33 o
  -7  10   1      259.76      271.75     21.85 o
  -6  10   1      895.23      905.75     63.00 o
  -5  10   1       75.36       81.32     11.05 o
  -4  10   1      835.92      824.94     27.38 o
  -3  10   1      605.02      576.00     18.08 o
  -2  10   1      711.91      754.46     20.56 o
  -1  10   1      668.95      797.82     18.32 o
   0  10   1      152.49      181.36      7.87 o
   1  10   1      227.96      268.46     12.28 o
   2  10   1     1089.81     1258.03     26.58 o
   3  10   1      436.43      444.05     14.76 o
   4  10   1     1718.86     1828.04     53.95 o
   5  10   1      774.92      877.60     31.49 o
   6  10   1     1229.82     1362.53     56.23 o
   7  10   1      105.91      115.91     20.25 o
   8  10   1      103.09      146.15     21.72 o
   9  10   1      329.34      357.17     65.48 o
  -9  11   1        4.77       14.53     11.06 o
  -8  11   1      193.09      214.94     21.91 o
  -7  11   1        4.20       10.55      6.54 o
  -6  11   1       28.35       25.77      7.32 o
  -5  11   1       31.04       18.39      5.87 o
  -4  11   1       58.96       44.98      6.06 o
  -3  11   1       63.69       54.93      6.45 o
  -2  11   1      313.99      282.76     12.24 o
  -1  11   1     2099.53     2142.12     46.03 o
   0  11   1      108.16       94.31      6.41 o
   1  11   1     1554.64     1658.05     30.13 o
   2  11   1     1730.52     1811.65     49.62 o
   3  11   1      861.51      917.72     23.17 o
   4  11   1     1294.45     1442.35     32.27 o
   5  11   1      193.62      173.51     15.19 o
   6  11   1        6.34       10.90      7.01 o
   7  11   1        0.31        0.94      7.02 o
   8  11   1       66.99       84.05     17.56 o
  -9  12   1       28.90        8.65     11.06 o
  -8  12   1      438.39      391.49     43.44 o
  -7  12   1        0.14        0.00      5.59 o
  -6  12   1      216.66      266.18     22.01 o
  -5  12   1       14.98        6.40      4.95 o
  -4  12   1        0.83        0.00      3.29 o
  -3  12   1       28.71       18.04      4.16 o
  -2  12   1      145.81      127.69      8.03 o
  -1  12   1      823.08      764.96     36.58 o
   0  12   1      812.86      906.02     21.12 o
   1  12   1      128.16      168.94      8.21 o
   2  12   1      392.30      424.54     16.67 o
   3  12   1      229.10      221.62     11.41 o
   4  12   1     1504.79     1725.02     37.00 o
   5  12   1      217.10      237.93     18.77 o
   6  12   1      382.97      462.10     30.99 o
   7  12   1      661.34      799.46     92.17 o
   8  12   1      107.07      125.06     46.78 o
  -9  13   1       41.07       21.47     78.97 o
  -8  13   1      224.76      195.02     33.07 o
  -7  13   1        2.11        1.45      5.54 o
  -6  13   1      134.85      144.28     16.76 o
  -5  13   1       21.11       17.26      6.97 o
  -4  13   1       46.10       35.16      7.54 o
  -3  13   1        7.50        7.78      3.01 o
  -2  13   1       52.14       75.82      6.70 o
  -1  13   1        9.04        8.71      2.91 o
   0  13   1      697.34      776.11     19.86 o
   1  13   1      316.98      353.02     12.27 o
   2  13   1       44.46       31.18      5.61 o
   3  13   1      660.52      773.61     22.28 o
   4  13   1     1008.08     1046.17     34.34 o
   5  13   1       15.93        9.13      5.24 o
   6  13   1        4.23        0.00      7.35 o
   7  13   1        0.81        0.00      7.54 o
   8  13   1       19.78       15.47     12.90 o
  -8  14   1       94.33       84.00     18.43 o
  -7  14   1       41.73       30.02     13.78 o
  -6  14   1       35.06       18.89      7.45 o
  -5  14   1      117.04      107.55     22.91 o
  -4  14   1      354.61      353.59     17.37 o
  -3  14   1      984.18     1048.86     31.15 o
  -2  14   1        0.37        0.00      2.57 o
  -1  14   1      182.91      121.44     18.53 o
   0  14   1        3.53        5.72      2.51 o
   1  14   1       89.76       85.66      8.94 o
   2  14   1      213.25      242.44     21.00 o
   3  14   1      128.92      135.55     11.51 o
   4  14   1      566.38      564.44     31.70 o
   5  14   1      431.00      491.17     49.64 o
   6  14   1       29.55       16.55     10.37 o
   7  14   1       46.08       30.39     12.09 o
   8  14   1       59.08       64.59     16.34 o
  -8  15   1      162.38      149.10     92.01 o
  -7  15   1       91.01      123.50     22.95 o
  -6  15   1       52.86       39.39      8.28 o
  -5  15   1        0.13        1.73      3.99 o
  -4  15   1        2.00        0.00      3.16 o
  -3  15   1      545.32      529.90     21.22 o
  -2  15   1       72.41       63.02      6.70 o
  -1  15   1     1326.79     1597.06     68.45 o
   0  15   1      464.38      463.71     15.72 o
   1  15   1       76.14       68.54     10.77 o
   2  15   1      200.60      181.77     13.07 o
   3  15   1     1254.20     1387.39     40.34 o
   4  15   1      791.69      744.80     29.62 o
   5  15   1        8.60        8.93      5.97 o
   6  15   1       45.41       48.68     12.53 o
   7  15   1        9.41       17.92      9.92 o
  -8  16   1      156.69       42.37    106.68 o
  -7  16   1       86.33      125.21     31.66 o
  -6  16   1      247.92      354.54     21.67 o
  -5  16   1      295.50      326.96     19.31 o
  -4  16   1       38.50       23.38      6.63 o
  -3  16   1      247.45      237.36     32.39 o
  -2  16   1      397.64      387.77     14.95 o
   0  16   1       70.74       68.66      7.04 o
   1  16   1       56.61       41.39      6.96 o
   2  16   1      181.88      186.26     13.67 o
   3  16   1      216.97      182.98     18.79 o
   4  16   1      232.59      261.72     44.40 o
   5  16   1      166.25      220.54     23.61 o
   6  16   1      868.35      963.11     48.05 o
   7  16   1      112.19      158.52     25.51 o
  -8  17   1       25.83        0.00      9.16 o
  -7  17   1      267.94      394.87     71.62 o
  -6  17   1       55.60       70.23     11.17 o
  -5  17   1        3.26        0.00      5.90 o
  -4  17   1      190.88      174.84     14.86 o
  -3  17   1      169.58      185.71     14.23 o
  -2  17   1      681.55      749.61     32.96 o
   0  17   1       90.03       59.27      8.11 o
   1  17   1       56.91       78.64      9.73 o
   2  17   1      615.29      695.47     25.67 o
   3  17   1       90.49      104.63     19.45 o
   4  17   1        1.30       13.16      6.50 o
   5  17   1       84.12       78.28     15.02 o
   6  17   1       30.29       40.36     12.82 o
   7  17   1       12.39       12.08      9.19 o
  -7  18   1      399.81      603.91     90.57 o
  -6  18   1      375.39      380.50     32.13 o
  -5  18   1       58.04       59.93      9.74 o
  -4  18   1      110.75      132.07     13.76 o
  -3  18   1      267.45      281.03     17.60 o
  -2  18   1        1.30        0.30      3.55 o
  -1  18   1       42.13        7.08      8.14 o
   0  18   1      321.04      326.72     16.95 o
   1  18   1       16.97       18.76      5.32 o
   2  18   1        9.26        8.20      4.90 o
   3  18   1       93.93       63.70     15.47 o
   4  18   1      219.56      222.11     22.58 o
   5  18   1      223.27      274.71     52.74 o
   6  18   1       80.33       75.97     25.35 o
  -7  19   1       28.45       28.91     15.92 o
  -6  19   1      112.92      106.47     18.66 o
  -5  19   1       13.10        4.61      5.34 o
  -4  19   1      113.80       93.24     11.93 o
  -3  19   1       54.51       49.02      8.24 o
  -2  19   1       76.79       66.14      9.61 o
  -1  19   1      195.46      183.27     20.41 o
   0  19   1      440.34      500.01     21.82 o
   1  19   1      177.33      143.60     13.14 o
   2  19   1        2.32        6.80      7.67 o
   3  19   1      150.61      182.02     24.36 o
   4  19   1      154.41      146.14     19.76 o
   5  19   1        3.41        1.91      7.15 o
   6  19   1        9.54        0.00      7.47 o
  -6  20   1       40.40       47.08     12.86 o
  -5  20   1        0.00        1.96      7.52 o
  -4  20   1       68.06       55.84      9.85 o
  -3  20   1       41.37       25.70      6.46 o
  -2  20   1      255.93      212.14     19.73 o
  -1  20   1       72.25       64.46     12.21 o
   0  20   1      374.94      410.68     20.26 o
   1  20   1      102.58      124.51     12.68 o
   2  20   1       15.46        4.76     12.18 o
   3  20   1      104.25       90.47     15.83 o
   4  20   1       42.49       30.91      9.59 o
   5  20   1        2.60        0.28      8.52 o
   6  20   1       38.32        0.95      6.62 o
  -6  21   1       50.16       64.18     14.82 o
  -5  21   1      257.14      273.50     27.22 o
  -4  21   1        4.02        0.00      5.10 o
  -3  21   1        0.51        5.12      8.28 o
  -2  21   1      219.59      147.58     17.76 o
  -1  21   1     1215.45     1404.03     50.53 o
   0  21   1      251.95      231.70     16.65 o
   1  21   1        2.92        1.38      4.39 o
   2  21   1      123.92      147.57     24.82 o
   3  21   1      234.78      354.23     31.39 o
   4  21   1       60.28       51.46     26.82 o
   5  21   1        8.09       41.42     11.97 o
  -5  22   1      240.04      289.89     31.87 o
  -4  22   1      111.66      140.53     22.12 o
  -3  22   1      225.58      299.24     25.16 o
  -2  22   1      142.93      116.86     16.53 o
  -1  22   1       50.26       50.50     10.45 o
   0  22   1       91.22      105.84     15.26 o
   1  22   1      106.16      104.79     16.05 o
   2  22   1        1.77        0.00      6.05 o
   3  22   1       56.78       29.58      9.93 o
   4  22   1      278.14      286.46     28.07 o
   5  22   1      282.82      188.68    232.27 o
  -5  23   1      148.23      183.19     24.37 o
  -4  23   1        2.60       13.52      8.43 o
  -3  23   1       78.01       39.20     10.76 o
  -2  23   1      352.58      389.47     28.22 o
  -1  23   1       71.58       87.91     14.22 o
   0  23   1       36.38       41.44     10.30 o
   1  23   1      834.21     1052.06     46.28 o
   2  23   1      156.95      170.98     21.45 o
   3  23   1      772.98      855.26     44.31 o
   4  23   1        8.65        7.71     15.28 o
  -4  24   1       20.12       13.78     13.12 o
  -3  24   1      283.13      317.59     26.81 o
  -2  24   1      445.17      526.69     31.43 o
  -1  24   1        2.60       11.89      6.76 o
   0  24   1      246.29      263.74     35.80 o
   1  24   1      251.20      267.21     36.28 o
   2  24   1      115.72      103.64     19.24 o
   3  24   1      736.46      760.38     45.20 o
  -3  25   1       10.26       14.91     10.47 o
  -2  25   1       13.67       23.01      9.69 o
  -1  25   1       59.14       49.57     11.38 o
   0  25   1      344.34      361.25     40.98 o
   1  25   1       10.69        0.00      7.59 o
   2  25   1        0.04        0.00      6.88 o
  -1  26   1       14.96       36.07     15.12 o
   0  26   1        8.57        0.48      9.67 o
 -10   0   2      265.45      317.01     56.40 o
  -9   0   2      935.90     1089.57     68.55 o
  -8   0   2      375.43      426.22     39.22 o
  -7   0   2     1632.65     2016.01     87.73 o
  -6   0   2     1212.70     1459.15     67.54 o
  -5   0   2      952.17     1126.60     53.48 o
  -4   0   2       37.92       36.50     18.73 o
  -3   0   2       60.53       82.27      8.14 o
  -2   0   2     1014.46     1180.54     28.80 o
   1   0   2     6331.96     6905.63    170.71 o
   2   0   2       20.03       19.56      5.98 o
   3   0   2     2022.34     2557.50     56.08 o
   4   0   2      727.59      778.89     26.24 o
   5   0   2       33.25       38.47      6.25 o
   6   0   2      125.21      105.58     22.71 o
   7   0   2      757.02      804.94     56.58 o
   8   0   2       28.63       46.49     17.42 o
 -10   1   2      621.03      806.96     69.77 o
  -9   1   2        7.80        5.71      5.87 o
  -8   1   2      198.50      194.97     21.40 o
  -7   1   2      401.17      377.66     38.15 o
  -6   1   2      306.25      279.51     20.61 o
  -5   1   2      911.55     1039.57     35.93 o
  -4   1   2      724.30      709.99     21.18 o
  -3   1   2      296.87      313.71      9.12 o
  -2   1   2     1895.16     1934.20     26.76 o
   0   1   2      473.19      497.11     22.02 o
   1   1   2      371.13      381.22     13.86 o
   2   1   2       56.63       67.62      5.61 o
   3   1   2      605.60      634.62     16.24 o
   4   1   2        0.11        0.97      1.99 o
   5   1   2       51.80       58.20      6.54 o
   6   1   2      851.44      678.59    164.74 o
   7   1   2      612.49      673.85     36.50 o
   8   1   2      553.38      669.88     39.14 o
 -10   2   2      560.79      645.66     37.02 o
  -9   2   2      116.82      117.40     14.77 o
  -8   2   2      501.78      516.97     23.35 o
  -7   2   2        8.61        1.99      3.77 o
  -6   2   2       29.19       26.71      5.67 o
  -5   2   2       42.47       55.27      4.67 o
  -4   2   2       70.54       50.61      4.92 o
  -3   2   2     1925.77     2120.23     48.35 o
  -2   2   2     6628.55     7692.21     99.86 o
  -1   2   2     1234.03     1298.05     24.41 o
   0   2   2      830.80      833.68     25.06 o
   1   2   2      537.38      565.29     14.38 o
   2   2   2     3166.46     3740.31     77.74 o
   3   2   2      894.43     1023.25     21.05 o
   4   2   2        7.64        8.78      2.38 o
   5   2   2       94.44       97.06      8.96 o
   6   2   2      865.47      968.28     31.16 o
   7   2   2      140.74       98.40     20.04 o
   8   2   2      230.02      257.53     64.09 o
 -10   3   2      265.55      304.10     22.72 o
  -9   3   2       18.37       17.64      7.15 o
  -8   3   2       34.27       28.91      7.15 o
  -7   3   2      376.90      365.91     24.35 o
  -6   3   2       26.61       18.36      5.05 o
  -5   3   2     1199.50     1378.26     24.49 o
  -4   3   2      556.90      552.00     12.15 o
  -3   3   2      582.35      588.93     17.33 o
  -2   3   2     2939.27     3398.71     48.87 o
  -1   3   2     6245.04     6773.78    113.30 o
   0   3   2      518.85      516.27     11.52 o
   1   3   2      523.94      638.99     13.41 o
   2   3   2       25.18       15.65      4.19 o
   3   3   2      909.94     1090.69     19.49 o
   4   3   2        1.88        2.44      2.09 o
   5   3   2       89.19       63.69      7.04 o
   6   3   2      122.39      100.89     11.07 o
   7   3   2      136.19      125.29     13.19 o
   8   3   2       18.50       25.70     13.68 o
 -10   4   2       95.09      102.16     14.12 o
  -9   4   2       59.89       50.95      9.30 o
  -8   4   2      230.87      225.44     16.87 o
  -7   4   2      113.43       97.92     10.89 o
  -6   4   2       58.55       54.84      7.78 o
  -5   4   2      383.75      451.55     13.15 o
  -4   4   2     1195.81     1422.49     23.34 o
  -3   4   2      131.54      141.44     14.99 o
  -2   4   2     6745.08     7746.74    115.50 o
  -1   4   2      306.48      332.38      7.98 o
   0   4   2       18.38       19.51      2.38 o
   1   4   2       39.43       36.68      6.72 o
   2   4   2      824.93      983.87     16.14 o
   3   4   2      864.00     1098.49     17.11 o
   4   4   2      394.91      459.83     12.74 o
   5   4   2        5.37        5.11      2.84 o
   6   4   2      460.66      491.14     21.81 o
   7   4   2      197.65      171.35     15.28 o
   9   4   2       26.69       28.05     17.90 o
 -10   5   2        0.50        5.84      6.94 o
  -9   5   2      300.46      314.31     21.56 o
  -8   5   2      132.44      134.20     13.74 o
  -7   5   2      315.50      292.78     17.45 o
  -6   5   2      510.02      568.42     18.36 o
  -5   5   2     1307.41     1520.39     36.65 o
  -4   5   2      174.74      221.64     11.71 o
  -3   5   2     2634.98     3041.16     61.72 o
  -2   5   2      548.40      552.07     15.57 o
  -1   5   2        0.21        1.69      1.29 o
   0   5   2      764.65      702.55     19.46 o
   1   5   2     1521.02     1717.75     35.60 o
   2   5   2       24.27       17.61      2.55 o
   3   5   2      891.83     1033.06     18.35 o
   4   5   2        0.70        0.00      2.03 o
   5   5   2      300.43      299.23     16.69 o
   6   5   2      485.82      483.90     21.97 o
   7   5   2       73.83       92.32     12.12 o
   8   5   2      169.17      136.94     29.39 o
 -10   6   2       67.87       65.76     14.41 o
  -9   6   2      359.86      336.97     27.77 o
  -8   6   2      551.97      633.47     32.79 o
  -7   6   2       16.33       15.38     10.95 o
  -6   6   2      340.55      321.12     27.62 o
  -5   6   2        7.66        0.00      2.91 o
  -4   6   2     2306.70     2564.40     50.22 o
  -3   6   2       52.00       88.51     11.61 o
  -2   6   2      267.59      253.49     10.19 o
  -1   6   2     2659.90     2740.25     46.67 o
   0   6   2      110.76       92.32      4.98 o
   1   6   2     2207.70     2408.41     52.11 o
   2   6   2     1277.92     1348.15     25.04 o
   3   6   2     1094.17     1239.10     25.19 o
   4   6   2     1340.88     1536.30     34.95 o
   5   6   2      838.16      854.51     29.04 o
   6   6   2       61.98       55.81      9.33 o
   7   6   2        1.67        0.00      5.04 o
   8   6   2        0.55        7.50      9.32 o
 -10   7   2       93.34      100.32     46.14 o
  -9   7   2        0.98       14.13      8.37 o
  -8   7   2      545.22      555.81     44.24 o
  -7   7   2        3.22        5.16      4.87 o
  -6   7   2      437.40      424.90     36.06 o
  -5   7   2      263.64      252.42     17.11 o
  -4   7   2    15631.32    16144.82   1168.70 o
  -3   7   2      355.01      284.33     12.00 o
  -2   7   2      263.27      215.54      9.58 o
  -1   7   2     1027.76      912.50     35.63 o
   0   7   2     3555.98     3967.66     57.27 o
   1   7   2        0.02        2.06      1.46 o
   2   7   2      400.71      488.01     13.17 o
   3   7   2       87.98       90.75      6.41 o
   4   7   2      528.06      496.92     20.37 o
   5   7   2       68.07       71.15      9.93 o
   6   7   2       46.96       45.58      8.67 o
   7   7   2      739.68      809.07     32.22 o
   8   7   2      355.27      429.12     31.11 o
 -10   8   2      346.80      366.16     42.80 o
  -9   8   2       28.97       21.01      8.94 o
  -8   8   2      121.89      105.33     16.46 o
  -7   8   2      222.84      212.93     19.83 o
  -6   8   2      154.10      149.25     12.03 o
  -5   8   2      171.12      159.13     11.56 o
  -4   8   2     5541.37     6230.03    174.45 o
  -3   8   2       11.08       11.09      3.40 o
  -2   8   2       41.50       53.13      5.70 o
  -1   8   2      104.67      104.84      6.74 o
   0   8   2     1352.49     1322.15     25.12 o
   1   8   2     2429.05     2705.10     57.30 o
   2   8   2     2491.37     2863.52     46.13 o
   3   8   2       34.82       31.82      4.22 o
   4   8   2      289.23      290.47     16.07 o
   5   8   2      124.30      141.16     16.16 o
   6   8   2        7.73        4.71      5.00 o
   7   8   2       60.65       71.12     11.85 o
   8   8   2       20.89       24.76      9.95 o
 -10   9   2        0.07        2.54      7.20 o
  -9   9   2       75.05       54.10     12.97 o
  -8   9   2       82.38       78.80     14.04 o
  -7   9   2       19.18       30.52      9.64 o
  -6   9   2       32.36       16.04      4.71 o
  -5   9   2      642.93      652.87     22.12 o
  -4   9   2      290.99      344.58     22.95 o
  -3   9   2      238.64      246.58     11.60 o
  -2   9   2     1494.07     1677.64     35.19 o
  -1   9   2        2.85        6.24      2.91 o
   0   9   2      204.27      241.48     16.40 o
   1   9   2      271.05      294.91     13.79 o
   2   9   2       19.28       13.02      2.95 o
   3   9   2      370.04      373.37     12.97 o
   4   9   2      124.93      121.54     13.10 o
   5   9   2      292.51      283.20     18.40 o
   6   9   2      145.61      156.76     19.01 o
   7   9   2      251.18      259.64     24.52 o
   8   9   2      112.16      162.58     21.99 o
 -10  10   2       16.48        0.00      9.14 o
  -9  10   2      182.40      194.05     22.42 o
  -8  10   2       18.64        3.95      7.56 o
  -7  10   2      105.70       90.83     13.68 o
  -6  10   2       25.35       22.50      6.53 o
  -5  10   2        0.18        2.26      4.39 o
  -4  10   2      153.44      193.55     12.14 o
  -3  10   2      140.21      135.06     25.15 o
  -2  10   2      289.30      313.90     18.21 o
  -1  10   2       75.17       73.51      6.82 o
   0  10   2      160.39      170.83      7.46 o
   1  10   2       47.53       40.09      5.85 o
   2  10   2      373.16      373.67     16.36 o
   3  10   2        5.34        2.08      2.94 o
   4  10   2       83.65       67.55      9.56 o
   5  10   2      114.79      123.20     16.22 o
   6  10   2        4.74        9.46      5.35 o
   7  10   2      252.95      246.72     54.18 o
   8  10   2      206.87      264.59     27.32 o
  -9  11   2       35.32       43.12     11.03 o
  -8  11   2        1.93        2.42      5.81 o
  -7  11   2       18.16       19.25      6.47 o
  -6  11   2      818.04      819.49     34.23 o
  -5  11   2     1151.91     1205.57     44.34 o
  -4  11   2       10.12        8.11      3.56 o
  -3  11   2      266.03      235.83     14.89 o
  -2  11   2      201.31      166.75      9.89 o
  -1  11   2       19.69       11.35      3.16 o
   0  11   2      113.06      117.67      6.72 o
   1  11   2      455.19      485.62     15.23 o
   2  11   2       24.44       36.09      5.21 o
   3  11   2      659.56      733.92     50.56 o
   4  11   2     1092.54     1222.34     37.26 o
   5  11   2       53.42       39.06      8.02 o
   6  11   2        3.55        7.54      6.12 o
   7  11   2      354.35      412.03     49.69 o
   8  11   2       12.47        9.43      9.77 o
  -9  12   2       93.79      100.47     16.70 o
  -8  12   2      167.99      195.72     21.22 o
  -7  12   2       29.13       29.48      8.05 o
  -6  12   2      103.47       99.70     13.78 o
  -5  12   2        6.89        5.76      4.65 o
  -4  12   2      132.83      120.35     10.40 o
  -3  12   2      237.83      231.95     23.19 o
  -2  12   2        4.60        4.09      2.97 o
  -1  12   2      339.29      337.22     14.23 o
   0  12   2     1688.71     1751.24     42.87 o
   1  12   2     1887.22     2087.20     39.62 o
   2  12   2      543.64      575.32     17.83 o
   3  12   2      219.45      238.45     38.11 o
   4  12   2        2.55        9.50      4.80 o
   5  12   2      192.03      181.14     16.54 o
   6  12   2       29.80       21.74      8.07 o
   7  12   2       42.61       33.90     11.96 o
   8  12   2      136.81      181.62     50.73 o
  -9  13   2        4.46        0.00      8.36 o
  -8  13   2       22.74       22.57      8.82 o
  -7  13   2      125.60      112.24     15.86 o
  -6  13   2       14.74        2.59      4.21 o
  -5  13   2        0.17        4.02      4.23 o
  -4  13   2     1057.22     1191.62     60.60 o
  -3  13   2      832.45      913.33     64.17 o
  -2  13   2        8.19        0.34      3.29 o
  -1  13   2       95.35       80.38      6.73 o
   0  13   2      941.21     1059.74     23.77 o
   1  13   2       37.07       36.81      5.93 o
   2  13   2     1283.06     1425.34     47.94 o
   3  13   2        8.91       11.29      5.95 o
   4  13   2     2630.36     2864.65    117.26 o
   5  13   2       59.84       68.83     14.26 o
   6  13   2      610.16      737.23     36.63 o
   7  13   2      615.06      739.10     58.99 o
  -9  14   2      433.13        0.00      9.14 o
  -8  14   2       14.49        1.74      7.83 o
  -7  14   2       14.23       31.98      8.74 o
  -6  14   2      483.27      579.89     37.03 o
  -5  14   2      512.81      539.50     28.59 o
  -4  14   2       48.93       58.36      8.72 o
  -3  14   2     1045.19      974.57     80.83 o
  -2  14   2       29.33       30.86      4.70 o
  -1  14   2      461.25      541.88     16.82 o
   0  14   2       12.19        6.59      3.11 o
   1  14   2      244.69      212.35     15.23 o
   2  14   2     1659.17     1763.36     46.64 o
   3  14   2     1081.67     1162.57     37.26 o
   4  14   2      219.90      215.86     17.44 o
   5  14   2       36.51       41.86     14.84 o
   6  14   2       54.66       47.53     12.86 o
   7  14   2       23.95       25.40     10.57 o
  -8  15   2       18.74       12.82      9.40 o
  -7  15   2        0.61        8.63      6.44 o
  -6  15   2       28.42       23.96      8.32 o
  -5  15   2      236.65      261.77     33.96 o
  -4  15   2       42.54       49.85      9.42 o
  -3  15   2     1134.37     1230.60     33.85 o
  -2  15   2      969.90      981.60     41.50 o
  -1  15   2     1093.50     1197.82     27.69 o
   0  15   2       66.04       64.72     11.66 o
   1  15   2     1092.34     1237.92     33.80 o
   2  15   2       27.11       18.13      7.01 o
   3  15   2        7.37        4.24      4.79 o
   4  15   2      199.68      203.75     17.57 o
   5  15   2      306.96      369.31     24.38 o
   6  15   2       21.99       17.39      9.87 o
   7  15   2        3.29       16.48      9.84 o
  -8  16   2        2.08        9.11      7.54 o
  -7  16   2        5.77        0.26      6.89 o
  -6  16   2       67.77       55.31     11.65 o
  -5  16   2        0.38       12.49      5.64 o
  -4  16   2      300.09      303.24     22.10 o
  -3  16   2       27.54       19.59      5.13 o
  -2  16   2      800.51      844.53     23.46 o
  -1  16   2       40.74       48.69      6.26 o
   0  16   2       20.62       14.16      4.63 o
   1  16   2        0.23        2.56      4.55 o
   2  16   2      931.98     1040.60     49.18 o
   3  16   2      187.41      149.97     23.00 o
   4  16   2       11.32       21.60      6.97 o
   5  16   2        3.70        1.28      6.06 o
   6  16   2        3.33        6.93      8.38 o
   7  16   2       50.20       25.46     31.93 o
  -8  17   2       14.61       19.49     10.22 o
  -7  17   2       57.37       39.64      9.43 o
  -6  17   2        2.41        3.02      4.99 o
  -5  17   2      111.40       95.86     12.24 o
  -4  17   2      274.01      204.92     21.06 o
  -3  17   2      487.34      496.99     21.67 o
  -2  17   2      391.60      391.56     33.42 o
  -1  17   2      150.87      145.66     12.29 o
   0  17   2       27.34       28.44      6.04 o
   1  17   2      659.17      787.24     85.49 o
   2  17   2      803.61      823.85     66.50 o
   3  17   2        0.93        0.00      5.19 o
   4  17   2       10.01        7.94      7.50 o
   5  17   2      242.91      248.85     21.61 o
   6  17   2       40.44       71.06     24.63 o
  -7  18   2      330.90      395.45     42.87 o
  -6  18   2       97.95       97.96     13.89 o
  -5  18   2      215.19      243.45     18.61 o
  -4  18   2      492.32      430.58     21.96 o
  -3  18   2      845.43      910.27     31.13 o
  -2  18   2      220.77      199.77     29.60 o
  -1  18   2       86.07       54.74      8.49 o
   0  18   2      219.68      202.48     14.66 o
   1  18   2        4.74        2.09      9.22 o
   2  18   2     1033.82     1103.16     45.64 o
   3  18   2      438.92      528.42     36.84 o
   4  18   2        0.35        4.90      6.41 o
   5  18   2        5.55        6.06      7.41 o
   6  18   2      279.24      341.05     47.50 o
  -7  19   2      202.24      209.97     39.97 o
  -6  19   2        0.21        0.00      5.88 o
  -5  19   2      423.75      467.21     31.83 o
  -4  19   2      198.57      174.10     15.67 o
  -3  19   2      691.05      792.47     29.48 o
  -2  19   2      403.35      451.86     30.08 o
  -1  19   2      857.72     1022.13     33.00 o
   0  19   2      200.13      185.43     19.80 o
   1  19   2     1271.17     1395.94     52.04 o
   2  19   2       45.87       59.20     12.37 o
   3  19   2        1.52        2.30      6.27 o
   4  19   2      186.55      139.53     20.21 o
   5  19   2      131.04       90.49     16.82 o
   6  19   2      353.49      117.50    207.21 o
  -7  20   2       16.28        2.40     12.77 o
  -6  20   2       49.47       60.78     11.28 o
  -5  20   2      249.12      275.11     20.99 o
  -4  20   2        6.65        8.09      5.45 o
  -3  20   2       34.58       41.17      8.27 o
  -2  20   2       43.95       31.50      8.06 o
  -1  20   2      516.98      593.48     24.71 o
   0  20   2      653.70      796.45     37.34 o
   1  20   2     1369.97     1490.90     55.34 o
   2  20   2       38.59       44.05     11.49 o
   3  20   2      882.61     1000.60     46.66 o
   4  20   2       35.27       36.84     11.49 o
   5  20   2        0.10        0.00      7.48 o
  -6  21   2       17.89       42.37      9.12 o
  -5  21   2      123.08      151.51     29.51 o
  -4  21   2      268.00      290.59     20.70 o
  -3  21   2      100.38      126.32     22.73 o
  -2  21   2       53.40       36.48     18.70 o
  -1  21   2      219.31      216.61     16.59 o
   0  21   2       98.27      128.73     17.29 o
   1  21   2        0.24        9.03      6.50 o
   2  21   2       73.13       77.44     14.94 o
   3  21   2      330.42      375.20     37.54 o
   4  21   2       42.53       44.51     16.46 o
   5  21   2       97.97        0.00     10.18 o
  -5  22   2        9.58       19.15      7.69 o
  -4  22   2        5.53        2.23      5.82 o
  -3  22   2       15.09       13.01      7.66 o
  -2  22   2       16.05       31.13      9.27 o
  -1  22   2       54.65       66.84     17.95 o
   0  22   2        4.50        9.75      6.60 o
   1  22   2       10.25       21.14      8.76 o
   2  22   2       97.05      110.60     18.02 o
   3  22   2      150.81      173.41     31.31 o
   4  22   2        0.16        0.93      7.77 o
  -5  23   2       24.08       37.21      9.38 o
  -4  23   2       48.79       70.64     13.35 o
  -3  23   2       46.70       49.05     11.68 o
  -2  23   2        7.08       13.16     11.11 o
  -1  23   2       36.95       51.29     16.24 o
   0  23   2       68.09       71.72     13.94 o
   1  23   2        1.03        7.73      6.55 o
   2  23   2       58.33       51.49     21.61 o
   3  23   2      132.32      133.12     20.14 o
  -4  24   2       60.52       74.09     22.76 o
  -3  24   2        0.03        3.20      7.69 o
  -2  24   2        0.73        6.95      9.62 o
  -1  24   2       19.68       26.50     13.25 o
   0  24   2       77.93      120.01     24.69 o
   1  24   2       62.78       81.54     16.30 o
   2  24   2      248.62      221.57     24.79 o
  -3  25   2      580.56      688.62     38.17 o
  -2  25   2       58.25       53.81     16.19 o
  -1  25   2        0.08       21.21     12.02 o
   0  25   2       39.69       35.21     15.50 o
   1  25   2       52.17       58.81     14.01 o
 -10   1   3      121.18      117.97     18.05 o
  -9   1   3       13.54        5.64      5.38 o
  -8   1   3        2.29        2.10      4.43 o
  -7   1   3     1043.86     1195.06     35.08 o
  -6   1   3        3.32        0.99      3.62 o
  -5   1   3      641.89      640.75     17.02 o
  -4   1   3      415.66      429.71     12.55 o
  -3   1   3      162.63      144.66      7.66 o
  -2   1   3       17.19       14.75      2.27 o
  -1   1   3      104.72       95.29      9.99 o
   0   1   3      883.61      972.25     20.15 o
   1   1   3      324.12      335.31     11.07 o
   2   1   3      241.92      345.70     14.15 o
   3   1   3      325.49      271.28      9.13 o
   4   1   3     1015.97     1081.13     21.93 o
   5   1   3        9.89       10.60      3.82 o
   6   1   3       70.68       57.47     13.13 o
   7   1   3      503.04      575.40     36.22 o
   8   1   3       57.98       55.93     17.58 o
 -10   2   3      305.12      340.37     23.76 o
  -9   2   3      394.73      446.16     31.64 o
  -8   2   3      148.24      141.51     20.45 o
  -7   2   3      293.35      289.65     17.89 o
  -6   2   3       31.27       22.53      4.47 o
  -5   2   3      699.50      774.24     34.30 o
  -4   2   3     1156.86     1082.31     21.61 o
  -3   2   3     1554.89     1574.48     29.48 o
  -2   2   3      137.67       83.80      9.70 o
  -1   2   3      199.44      200.92     11.19 o
   0   2   3     1445.95     1487.88     25.92 o
   1   2   3      714.60      852.09     17.76 o
   2   2   3     1695.66     1974.41     38.55 o
   3   2   3      110.75      114.92      6.19 o
   4   2   3      384.15      351.62     16.02 o
   5   2   3      946.04      947.29     29.80 o
   6   2   3      532.43      604.43     43.31 o
   7   2   3       12.40        2.44      7.67 o
   8   2   3      175.78      213.59     27.45 o
 -10   3   3      789.15      910.91     35.72 o
  -9   3   3      126.98       73.80     11.36 o
  -8   3   3      575.87      551.97     23.95 o
  -7   3   3      691.20      694.87     25.66 o
  -6   3   3      700.62      697.51     21.02 o
  -5   3   3        4.32        0.82      2.56 o
  -4   3   3        0.11        0.00      2.36 o
  -3   3   3      222.87      199.78      9.08 o
  -2   3   3      240.33      257.24      8.88 o
  -1   3   3      245.26      249.51      8.70 o
   0   3   3      276.65      320.28     13.33 o
   1   3   3        0.36        1.70      2.42 o
   2   3   3     2059.24     2085.62     40.27 o
   3   3   3       47.21       28.49      3.47 o
   4   3   3      114.54       91.39     10.40 o
   5   3   3     1415.62     1565.66     52.67 o
   6   3   3      707.59      669.57     33.38 o
   7   3   3      117.93      109.19     18.44 o
   8   3   3        9.18        3.47      9.06 o
 -10   4   3        6.23        0.00      7.98 o
  -9   4   3      156.60      159.34     15.84 o
  -8   4   3        7.47        1.52      4.19 o
  -7   4   3       13.52       10.24      4.49 o
  -6   4   3      179.59      170.21     11.48 o
  -5   4   3      544.05      525.61     20.05 o
  -4   4   3      300.37      228.72     11.96 o
  -3   4   3      380.31      377.82     12.41 o
  -2   4   3     1831.85     1953.71     29.45 o
  -1   4   3     1864.93     1945.30     28.13 o
   0   4   3     3061.49     3637.98     53.79 o
   1   4   3     1427.67     1834.80     31.43 o
   2   4   3       57.81       54.28      3.60 o
   3   4   3        0.35        0.75      2.61 o
   4   4   3        0.25        0.00      3.06 o
   5   4   3      126.11      132.52     23.31 o
   6   4   3       72.99       62.37      9.84 o
   7   4   3      147.44      162.54     33.13 o
   8   4   3      178.77      194.88     34.68 o
 -10   5   3      208.74      186.85     39.27 o
  -9   5   3       46.97       27.44      8.02 o
  -8   5   3        6.04       11.46      5.34 o
  -7   5   3      126.43      113.86     12.49 o
  -6   5   3      201.22      145.66     12.46 o
  -5   5   3      647.46      720.06     35.39 o
  -4   5   3      240.72      248.91     12.52 o
  -3   5   3      266.82      252.26     13.59 o
  -2   5   3      705.45      742.76     15.51 o
  -1   5   3      555.15      566.27     12.19 o
   0   5   3     1665.21     1941.24     33.07 o
   1   5   3     1886.50     2130.54     35.15 o
   2   5   3      196.38      231.02      8.57 o
   3   5   3     1119.49     1302.46     33.96 o
   4   5   3     1348.89     1468.52     38.94 o
   5   5   3       76.56       88.12     13.91 o
   6   5   3       17.81       13.63      7.84 o
   7   5   3        6.74       46.43     17.26 o
 -10   6   3       10.94       18.14      9.33 o
  -9   6   3       85.46       80.84     14.45 o
  -8   6   3        8.71       11.91      7.00 o
  -7   6   3      244.08      223.66     18.80 o
  -6   6   3       29.96       12.22      4.76 o
  -5   6   3      501.74      523.43     31.70 o
  -4   6   3     3605.48     4208.89     74.50 o
  -3   6   3     2164.16     2592.77     49.50 o
  -2   6   3       79.06       44.16      5.23 o
  -1   6   3      586.52      623.33     33.30 o
   0   6   3      450.54      515.79     10.71 o
   1   6   3      178.86      208.19      8.05 o
   2   6   3      100.41      103.24      9.21 o
   3   6   3      221.60      220.99     13.26 o
   4   6   3      734.95      748.05     26.42 o
   5   6   3      186.13      165.68     14.45 o
   6   6   3       45.45       61.97     10.05 o
   7   6   3      142.41      103.49     17.00 o
 -10   7   3       24.50       19.41      9.97 o
  -9   7   3      176.74      191.30     22.40 o
  -8   7   3       54.52       39.43     10.16 o
  -7   7   3       26.75       17.95      5.43 o
  -6   7   3      209.02      205.02     27.73 o
  -5   7   3       19.63       11.06      3.67 o
  -4   7   3     2255.48     2535.47     51.27 o
  -3   7   3      371.23      393.59     15.53 o
  -2   7   3      247.05      281.73     14.27 o
  -1   7   3      386.56      391.18     11.87 o
   0   7   3      248.52      281.09      9.06 o
   1   7   3        8.81       19.57      4.50 o
   2   7   3       76.19      102.09     15.66 o
   3   7   3       28.44       33.55      6.37 o
   4   7   3      217.91      208.16     19.96 o
   5   7   3      941.47     1079.53     35.32 o
   6   7   3      232.42      210.95     27.44 o
   7   7   3      551.09      499.24     34.36 o
 -10   8   3       42.86       12.31      7.69 o
  -9   8   3        9.56        5.03      7.91 o
  -8   8   3       30.62       35.08      9.43 o
  -7   8   3      239.64      251.82     16.91 o
  -6   8   3       65.76       67.85      8.72 o
  -5   8   3       71.37       61.07      8.09 o
  -4   8   3     2151.53     2234.41     47.18 o
  -3   8   3        0.07        0.00      2.31 o
  -2   8   3       18.03       13.91      3.50 o
  -1   8   3      401.15      405.50     17.97 o
   0   8   3     2218.49     2630.57     42.41 o
   1   8   3     1094.91     1325.10     26.41 o
   2   8   3      528.01      505.28     29.17 o
   3   8   3       70.88       70.52      9.13 o
   4   8   3        1.38        6.10      4.04 o
   5   8   3        0.25        0.00      4.32 o
   6   8   3      137.74      132.35     14.64 o
   7   8   3      517.99      570.00     27.96 o
 -10   9   3       36.54       34.53     62.51 o
  -9   9   3      155.61      154.30     41.70 o
  -8   9   3       21.31       19.00      7.85 o
  -7   9   3        1.20        0.60      3.77 o
  -6   9   3       24.53       19.11      5.06 o
  -5   9   3      988.94     1007.75     52.10 o
  -4   9   3      130.28      117.62     15.27 o
  -3   9   3      230.32      220.05     11.60 o
  -2   9   3       59.74       38.94      5.40 o
  -1   9   3     2482.90     2783.71     45.95 o
   0   9   3      937.89     1046.20     22.61 o
   1   9   3      668.10      737.04     24.30 o
   2   9   3     3005.37     3343.69    140.25 o
   3   9   3     1235.16     1275.74     36.53 o
   4   9   3     1026.13     1025.08     43.71 o
   5   9   3       85.08       98.83     12.42 o
   6   9   3       30.80       19.40      6.81 o
   7   9   3        7.84        0.00      6.42 o
   8   9   3       30.37       42.64     19.72 o
 -10  10   3        9.72        0.00      6.81 o
  -9  10   3        3.32        0.45      6.66 o
  -8  10   3       80.75       72.47     13.32 o
  -7  10   3       62.36       50.95     10.12 o
  -6  10   3     3896.98     2642.55   1546.70 o
  -5  10   3      734.27      735.99     24.81 o
  -4  10   3      193.93      179.99     24.07 o
  -3  10   3      948.17      983.27     27.35 o
  -2  10   3      432.12      445.96     16.40 o
  -1  10   3      124.27       89.01      7.46 o
   0  10   3      157.01      134.33     12.25 o
   1  10   3      568.82      504.05     20.22 o
   2  10   3       15.79       27.01      6.38 o
   3  10   3      341.48      346.81     17.99 o
   4  10   3        1.47        0.00      3.83 o
   5  10   3      807.90     1000.57     35.55 o
   6  10   3      208.35      268.65     20.94 o
   7  10   3      445.79      518.24     34.63 o
  -9  11   3       57.72       86.96     15.79 o
  -8  11   3      399.01      439.96     28.92 o
  -7  11   3      177.04      178.69     19.04 o
  -6  11   3     3191.42     3313.81     98.29 o
  -5  11   3       42.40       36.18      7.66 o
  -4  11   3      607.17      612.20     22.03 o
  -3  11   3      316.72      301.59     14.29 o
  -2  11   3       21.87       27.44      5.12 o
  -1  11   3       88.20       74.46      7.97 o
   0  11   3      169.62      141.68      8.30 o
   1  11   3      297.54      288.87     15.86 o
   2  11   3      276.25      230.69     15.52 o
   3  11   3       13.56       15.99      5.61 o
   4  11   3       16.13       15.20      5.32 o
   5  11   3       15.54       12.19      6.39 o
   6  11   3       17.01       22.25      8.37 o
   7  11   3      592.31      554.41     35.03 o
  -9  12   3       82.72       75.01     21.59 o
  -8  12   3      119.92       90.86     15.19 o
  -7  12   3      458.64      418.81     25.89 o
  -6  12   3     1360.40     1446.56    145.15 o
  -5  12   3        3.39        0.00      3.03 o
  -4  12   3     1372.99     1439.60     64.92 o
  -3  12   3      174.83      139.74     15.51 o
  -2  12   3       34.07       27.99      6.41 o
  -1  12   3     2583.59     2702.54    106.35 o
   0  12   3      506.90      514.60     16.31 o
   1  12   3      711.07      724.48     26.14 o
   2  12   3        8.48        3.68      4.09 o
   3  12   3       51.98       46.61      8.66 o
   4  12   3      275.96      292.76     19.73 o
   5  12   3        3.28        0.00      4.88 o
   6  12   3       22.62       26.75      8.67 o
   7  12   3       21.77       19.52     17.34 o
  -9  13   3       10.85       16.96      9.36 o
  -8  13   3       39.64       50.51     11.88 o
  -7  13   3       71.25      101.40     15.05 o
  -6  13   3      142.29      126.49     15.77 o
  -5  13   3     1066.47     1174.90     60.00 o
  -4  13   3      666.88      653.12     48.78 o
  -3  13   3       16.24       10.11      3.99 o
  -2  13   3       65.55       50.48      7.11 o
  -1  13   3       99.73       76.27     11.69 o
   0  13   3       22.42       10.12      4.88 o
   1  13   3      233.16      231.29     16.07 o
   2  13   3        0.00        5.12      4.05 o
   3  13   3      281.21      329.35     20.62 o
   4  13   3       11.04        9.56      5.74 o
   5  13   3      317.64      393.18     24.58 o
   6  13   3      231.40      280.47     22.55 o
   7  13   3        0.01        0.00      8.24 o
  -9  14   3      160.64      195.50     24.03 o
  -8  14   3       24.60       13.38      8.11 o
  -7  14   3        4.29        4.62      5.58 o
  -6  14   3      211.72      152.47     17.63 o
  -5  14   3      378.54      300.10     58.30 o
  -4  14   3      447.72      496.67     20.68 o
  -3  14   3        5.28        8.10      3.57 o
  -2  14   3       11.47        7.39      3.88 o
  -1  14   3       35.56       30.82      5.52 o
   0  14   3       10.29       15.85      6.71 o
   1  14   3       11.54       17.16      5.96 o
   2  14   3      235.35      218.81     16.82 o
   3  14   3       32.95       28.35      6.84 o
   4  14   3       14.35        0.00      5.96 o
   5  14   3       38.53       25.61      8.65 o
   6  14   3      210.52      227.81     21.44 o
   7  14   3        0.31        0.00      9.24 o
  -9  15   3      193.25      272.74     30.94 o
  -8  15   3      237.58      268.37     46.75 o
  -7  15   3      581.47      608.08     33.51 o
  -6  15   3      506.64      439.89     26.24 o
  -5  15   3       41.57       36.46      9.96 o
  -4  15   3        4.94        6.34      3.97 o
  -3  15   3      120.91      102.60     10.73 o
  -2  15   3       56.94       49.70      7.57 o
  -1  15   3      279.67      236.96     13.93 o
   0  15   3      452.25      477.38     43.12 o
   1  15   3      508.42      634.19     31.21 o
   2  15   3      188.43      192.92     17.33 o
   3  15   3      284.02      284.55     20.27 o
   4  15   3      319.04      338.85     24.43 o
   5  15   3       77.65       74.36     13.12 o
   6  15   3       32.35       29.37     10.19 o
  -8  16   3       86.84       46.55     11.90 o
  -7  16   3        0.87        4.75      6.22 o
  -6  16   3      168.05      170.62     19.56 o
  -5  16   3      207.32      225.54     28.80 o
  -4  16   3       56.48       64.09     15.01 o
  -3  16   3     1420.31     1493.63     40.29 o
  -2  16   3     1693.55     1733.85     36.93 o
  -1  16   3     2658.10     2972.67     61.84 o
   0  16   3      103.29      125.03     37.00 o
   1  16   3      814.03      905.67     39.30 o
   2  16   3     1082.31     1150.34     50.00 o
   3  16   3        3.18        0.00      4.41 o
   4  16   3      332.59      302.46     22.52 o
   5  16   3      218.45      221.94     20.81 o
   6  16   3      123.88      172.92     23.90 o
  -8  17   3      131.35      219.32     24.94 o
  -7  17   3      327.92      447.47     32.03 o
  -6  17   3      153.40      149.69     18.74 o
  -5  17   3       49.83       60.16     11.67 o
  -4  17   3        5.72        6.98      5.69 o
  -3  17   3      658.90      711.88     26.63 o
  -2  17   3       26.20       18.75      5.27 o
  -1  17   3      627.31      689.91     32.98 o
   0  17   3     1596.71     1760.67     58.18 o
   1  17   3     1396.64     1482.58     53.58 o
   2  17   3      831.24      866.35     40.05 o
   3  17   3       65.55       86.15     13.29 o
   4  17   3      270.85      312.99     35.37 o
   5  17   3      375.82      419.44     27.96 o
   6  17   3     1197.50     1582.07     66.28 o
  -8  18   3        4.82        4.97      7.90 o
  -7  18   3       23.25       21.42      9.20 o
  -6  18   3       69.19       76.73     14.22 o
  -5  18   3      372.85      360.39     26.72 o
  -4  18   3      132.78      101.87     16.51 o
  -3  18   3       54.40       65.58      8.09 o
  -2  18   3      231.84      232.82     16.08 o
  -1  18   3      236.74      221.88     20.45 o
   0  18   3      193.44      177.40     18.81 o
   1  18   3       70.71       71.64     16.75 o
   2  18   3        3.28        0.77      5.93 o
   3  18   3        7.22       22.86     10.71 o
   4  18   3        9.74       14.70      7.73 o
   5  18   3       88.48       70.61     13.59 o
  -7  19   3       29.86       62.73     14.31 o
  -6  19   3       34.11       35.72      9.43 o
  -5  19   3      177.13      176.08     16.83 o
  -4  19   3        0.10        0.00      4.20 o
  -3  19   3      408.70      404.11     25.23 o
  -2  19   3       13.37       24.09      6.27 o
  -1  19   3       42.39       29.65      8.43 o
   0  19   3       77.67       94.09     27.49 o
   1  19   3       15.20        1.64      6.60 o
   2  19   3      135.69      130.13     18.62 o
   3  19   3       78.49       72.74     14.98 o
   4  19   3        0.84        2.30     10.50 o
   5  19   3        3.04       12.85      7.83 o
  -7  20   3        1.12        2.53      9.37 o
  -6  20   3       34.10       33.24      9.74 o
  -5  20   3        2.45        3.79      5.70 o
  -4  20   3        0.71        0.00      4.84 o
  -3  20   3      282.51      320.39     25.27 o
  -2  20   3       73.95       64.94     12.83 o
  -1  20   3      219.87      214.08     21.24 o
   0  20   3      293.07      314.92     25.42 o
   1  20   3      787.02      728.39     40.53 o
   2  20   3      264.25      207.31     22.65 o
   3  20   3        7.15       10.85      8.68 o
   4  20   3      127.27      108.91     17.68 o
  -6  21   3      158.76      203.54     22.27 o
  -5  21   3       87.74       93.20     13.58 o
  -4  21   3        2.14        0.00      6.74 o
  -3  21   3        2.70        0.00      9.51 o
  -2  21   3       77.46       84.71     14.39 o
  -1  21   3       20.07       13.26      7.02 o
   0  21   3     1135.12     1174.12     67.56 o
   1  21   3      468.73      481.87     40.37 o
   2  21   3      237.98      235.35     26.29 o
   3  21   3      307.89      378.13     31.34 o
   4  21   3       72.89        0.00      6.03 o
  -5  22   3      387.91      439.54     26.93 o
  -4  22   3      100.22      108.01     16.87 o
  -3  22   3       71.44       79.56     21.96 o
  -2  22   3      269.56      283.67     37.08 o
  -1  22   3      206.31      256.21     25.65 o
   0  22   3       92.65       88.93     16.24 o
   1  22   3       34.20       44.31     11.78 o
   2  22   3        3.15       22.88      9.26 o
   3  22   3        4.02        5.30      9.46 o
  -5  23   3      216.12      337.18     30.36 o
  -4  23   3       79.55       79.87     15.07 o
  -3  23   3       10.50       11.59     11.75 o
  -2  23   3        3.47       12.29      9.08 o
  -1  23   3        3.19        8.33      7.22 o
   0  23   3       66.91       78.44     15.24 o
   1  23   3      161.51      217.35     39.38 o
   2  23   3      244.06      283.99     36.89 o
  -4  24   3       47.57       25.33     12.72 o
  -3  24   3        9.31        8.82      8.98 o
  -2  24   3      406.11      521.11     46.11 o
  -1  24   3      277.10      361.68     42.80 o
   0  24   3       39.49       67.52     16.86 o
   1  24   3        5.93        5.53     16.86 o
  -2  25   3        9.84       14.59     10.63 o
  -1  25   3        0.22        9.30      9.94 o
   0  25   3      248.20      343.32     64.01 o
 -11   0   4       63.80       71.86     15.53 o
 -10   0   4      118.09      124.95     18.84 o
  -9   0   4      224.84      198.49     21.80 o
  -8   0   4      623.58      726.28     62.03 o
  -7   0   4      986.62      920.77     36.61 o
  -6   0   4        9.25       14.82      5.37 o
  -5   0   4       80.91       90.48      9.40 o
  -4   0   4     1613.02     1711.40     65.49 o
  -3   0   4     1091.03     1114.36     22.40 o
  -2   0   4     4809.65     5764.21    117.40 o
  -1   0   4      510.58      508.19     15.16 o
   0   0   4     2951.78     3224.28     74.63 o
   1   0   4        1.19        0.05      1.80 o
   2   0   4      164.64      180.94      9.54 o
   3   0   4     1619.79     1834.13     53.93 o
   4   0   4      743.18      745.79     53.64 o
   5   0   4       75.94       54.98     18.22 o
   6   0   4       72.02       77.05     22.76 o
   7   0   4      101.05      131.98     31.74 o
   8   0   4       78.58       70.64     27.57 o
 -11   1   4       23.13       24.23      7.99 o
 -10   1   4       33.87       36.39      7.87 o
  -9   1   4       55.02       54.45      9.37 o
  -8   1   4       98.09       77.99     13.11 o
  -7   1   4      530.24      574.46     55.51 o
  -6   1   4       12.38       12.54      3.53 o
  -5   1   4      521.33      522.80     20.45 o
  -4   1   4      197.48      196.28      8.29 o
  -3   1   4      318.60      331.99      9.12 o
  -2   1   4     2668.27     2786.36     57.22 o
  -1   1   4      826.87      871.78     15.17 o
   0   1   4     2451.94     2817.75     40.63 o
   1   1   4      807.15      910.46     19.03 o
   2   1   4        2.39        3.53      2.20 o
   3   1   4        1.05        0.00      2.39 o
   4   1   4       26.73       23.23      6.20 o
   5   1   4      199.99      192.92     23.52 o
   6   1   4       49.53       78.10     16.51 o
   7   1   4      117.72      121.12     24.39 o
   8   1   4      266.47      336.76     36.39 o
 -10   2   4       63.64       71.84     13.99 o
  -9   2   4      387.98      391.50     23.26 o
  -8   2   4        6.29        3.24      5.01 o
  -7   2   4      292.47      331.94     16.02 o
  -6   2   4      441.66      428.97     16.50 o
  -5   2   4        0.99        1.55      2.08 o
  -4   2   4       87.04       66.29      6.88 o
  -3   2   4        0.14        1.14      1.29 o
  -2   2   4        0.90        1.15      1.16 o
  -1   2   4      496.38      445.70     13.74 o
   0   2   4      104.83      130.33      6.49 o
   1   2   4      570.94      603.58     17.86 o
   2   2   4      619.07      734.97     18.37 o
   3   2   4      989.26     1027.24     28.80 o
   4   2   4       65.29       63.12      9.38 o
   5   2   4      583.88      552.43     34.13 o
   6   2   4      278.04      279.73     29.59 o
   7   2   4        0.13        0.00     13.01 o
 -10   3   4        3.95        1.27      6.16 o
  -9   3   4       60.81       62.68     10.82 o
  -8   3   4       14.95       12.39      5.28 o
  -7   3   4       20.99       25.00      5.04 o
  -6   3   4       69.50       56.71      8.50 o
  -5   3   4       27.90       28.59      5.08 o
  -4   3   4       71.31       74.77      7.25 o
  -3   3   4      478.11      437.24     12.21 o
  -2   3   4     1419.05     1658.15     23.76 o
  -1   3   4      278.97      277.23     15.18 o
   0   3   4      624.20      767.04     24.74 o
   1   3   4       22.49       37.77      4.34 o
   2   3   4      773.75      894.12     21.05 o
   3   3   4      152.77      148.98     11.30 o
   4   3   4       25.32       25.65      8.29 o
   5   3   4      108.61       85.69     17.39 o
   6   3   4      155.77      140.30     21.15 o
   7   3   4       85.13      100.73     18.81 o
 -10   4   4        0.90        4.06      6.49 o
  -9   4   4      430.53      410.93     24.37 o
  -8   4   4       34.95       28.86      7.14 o
  -7   4   4      141.54      120.80     16.51 o
  -6   4   4       25.56       30.41      6.66 o
  -5   4   4       14.14       14.34      4.68 o
  -4   4   4        5.47        3.35      2.53 o
  -3   4   4     1109.54     1182.12     25.42 o
  -2   4   4     1206.68     1410.69     36.63 o
  -1   4   4      865.08      918.82     23.92 o
   0   4   4      684.89      790.80     33.43 o
   1   4   4       76.27       64.87      5.55 o
   2   4   4      215.56      209.65     24.35 o
   3   4   4      108.57      101.21     13.41 o
   4   4   4       70.57       72.09      9.28 o
   5   4   4     2108.38     2295.79     71.47 o
   6   4   4        4.69        3.74     11.06 o
   7   4   4       17.00       18.32     20.97 o
 -10   5   4       28.59       11.12      8.86 o
  -9   5   4        0.91        0.16      6.86 o
  -8   5   4       71.13       68.55     10.36 o
  -7   5   4       35.85       24.37      6.23 o
  -6   5   4      293.99      283.43     26.21 o
  -5   5   4      128.76      119.38     11.19 o
  -4   5   4        0.14        0.00      2.85 o
  -3   5   4     1022.76     1067.12     23.96 o
  -2   5   4     4446.18     5164.22    119.80 o
  -1   5   4      387.77      410.24     14.84 o
   0   5   4     2394.87     2845.39     46.61 o
   1   5   4      177.78      122.74     10.47 o
   2   5   4      466.22      451.33     31.95 o
   3   5   4        2.86        2.08      2.95 o
   4   5   4      231.85      166.57     31.06 o
   5   5   4        2.76        6.69      6.52 o
   6   5   4      141.26      137.43     31.42 o
   7   5   4       44.26       51.29     14.19 o
 -10   6   4       46.46       49.38     20.12 o
  -9   6   4       64.61       79.06     14.94 o
  -8   6   4      417.66      452.92     23.44 o
  -7   6   4      567.12      599.36     25.29 o
  -6   6   4      122.33      109.65     11.47 o
  -5   6   4      119.09      104.00     10.44 o
  -4   6   4      132.17      133.20     10.74 o
  -3   6   4       31.89       39.21      6.91 o
  -2   6   4        0.53        1.23      1.85 o
  -1   6   4        0.57        0.78      1.68 o
   0   6   4     1563.33     1650.32     31.48 o
   1   6   4       18.37       10.76      3.67 o
   2   6   4      725.75      714.85     24.02 o
   3   6   4     2393.74     2615.54     57.36 o
   4   6   4     1241.22     1144.79    114.26 o
   5   6   4      283.00      205.64     46.55 o
   6   6   4      103.98       86.07     15.94 o
   7   6   4      262.92      329.78     49.21 o
 -10   7   4      316.82      292.87     66.23 o
  -9   7   4      373.27      435.78     31.78 o
  -8   7   4        0.01        0.39      4.02 o
  -7   7   4      326.11      338.06     19.32 o
  -6   7   4        2.09        0.00      4.31 o
  -5   7   4        5.73        4.50      3.46 o
  -4   7   4      230.46      239.06     13.52 o
  -3   7   4      287.03      219.96     11.98 o
  -2   7   4      287.19      296.57     11.19 o
  -1   7   4      153.14       87.91      5.38 o
   0   7   4      384.96      337.62     11.93 o
   1   7   4       37.00       35.22      6.08 o
   2   7   4      106.59      118.95     19.69 o
   3   7   4       18.84       17.14      4.88 o
   4   7   4      108.79       97.72     11.57 o
   5   7   4     1642.52     1807.74     50.19 o
   6   7   4       93.99      104.03     17.05 o
   7   7   4      357.94      538.32     59.47 o
 -10   8   4        2.51        0.51      7.08 o
  -9   8   4      175.16      161.73     20.62 o
  -8   8   4       29.85       28.71      7.25 o
  -7   8   4       18.09       24.49      6.20 o
  -6   8   4     1488.95     1600.89     42.71 o
  -5   8   4      624.05      586.88     22.27 o
  -4   8   4       29.41       32.40      5.77 o
  -3   8   4      496.40      500.73     18.23 o
  -2   8   4      117.93      115.04      9.42 o
  -1   8   4     2491.18     2816.13     66.04 o
   0   8   4        4.28        1.31      2.57 o
   1   8   4      531.77      516.48     20.20 o
   2   8   4     1344.19     1361.14     37.07 o
   3   8   4        1.91        0.00      3.95 o
   4   8   4        2.58        1.85      4.99 o
   5   8   4      172.18      146.90     22.09 o
   6   8   4      390.55      360.52     29.84 o
   7   8   4       35.31       35.42     18.06 o
 -10   9   4        9.29        7.82      7.81 o
  -9   9   4       13.55        5.49      8.66 o
  -8   9   4      294.73      286.39     19.61 o
  -7   9   4      557.72      531.52     26.00 o
  -6   9   4     1860.16     2048.66     85.08 o
  -5   9   4      104.39      108.43     10.83 o
  -4   9   4      147.77      124.94     10.85 o
  -3   9   4     1458.55     1549.68     36.94 o
  -2   9   4      118.13       88.48      9.26 o
  -1   9   4      125.67      102.75      7.14 o
   0   9   4       42.71       34.70      6.25 o
   1   9   4        1.01        1.65      3.06 o
   2   9   4      291.48      292.93     16.54 o
   3   9   4      172.08      186.25     14.94 o
   4   9   4        4.44        1.06      4.60 o
   5   9   4       13.07       19.51      6.98 o
   6   9   4        5.47        9.53     14.13 o
   7   9   4       10.41        0.00      9.88 o
 -10  10   4       25.33       29.72     10.26 o
  -9  10   4       34.73       31.20     10.52 o
  -8  10   4      386.66      264.60     24.19 o
  -7  10   4       93.52       85.55     10.96 o
  -6  10   4      307.98      303.25     17.70 o
  -5  10   4      258.99      259.94     15.80 o
  -4  10   4      129.82      108.66     10.45 o
  -3  10   4       31.15       13.98      7.27 o
  -2  10   4       12.56        5.18      3.50 o
  -1  10   4      220.28      212.19     14.20 o
   0  10   4        9.26        6.64      3.47 o
   1  10   4       92.35      113.99     17.47 o
   2  10   4      249.81      216.61     15.25 o
   3  10   4       66.69       57.40     10.20 o
   4  10   4       27.30       27.46      7.58 o
   5  10   4       64.96       77.67     11.96 o
   6  10   4        9.21       11.17      7.36 o
   7  10   4        0.34       15.00     11.16 o
  -9  11   4       68.69       82.45     15.94 o
  -8  11   4       55.86       49.92     11.59 o
  -7  11   4      104.13      106.19     12.11 o
  -6  11   4     2313.09     2533.29     75.29 o
  -5  11   4      419.88      472.69     27.68 o
  -4  11   4       31.24       34.00      6.38 o
  -3  11   4      239.74      214.19     12.90 o
  -2  11   4      817.73      833.15     24.93 o
  -1  11   4       16.62       11.07      4.11 o
   0  11   4       61.38       56.26      8.21 o
   1  11   4       10.38        4.75      3.71 o
   2  11   4      323.75      253.75     16.87 o
   3  11   4      657.97      691.76     28.01 o
   4  11   4      249.67      235.21     18.19 o
   5  11   4        1.77        6.55      6.25 o
   6  11   4       77.18       76.81     13.25 o
  -9  12   4      105.07      143.62     46.54 o
  -8  12   4      371.93      324.78     26.74 o
  -7  12   4      328.00      330.34     25.53 o
  -6  12   4      615.38      681.66     49.82 o
  -5  12   4      446.59      465.09     25.77 o
  -4  12   4      189.03      203.42     25.61 o
  -3  12   4      701.63      704.66     39.40 o
  -2  12   4        4.34        5.58      3.30 o
  -1  12   4      135.35      147.81     15.39 o
   0  12   4      465.01      492.08     21.87 o
   1  12   4      774.12      622.72     57.82 o
   2  12   4      898.87      822.70     30.14 o
   3  12   4       30.35       37.60      8.32 o
   4  12   4        7.56       10.66      5.64 o
   5  12   4       69.04       81.29     16.16 o
   6  12   4       71.96      110.78     17.91 o
  -9  13   4       71.19      100.08     18.70 o
  -8  13   4      214.41      191.43     28.88 o
  -7  13   4       59.84       39.17     10.90 o
  -6  13   4       14.66       14.44      5.10 o
  -5  13   4     1506.39     1559.13     98.46 o
  -4  13   4      514.90      524.28     41.68 o
  -3  13   4     2672.25     2921.30     81.34 o
  -2  13   4      471.96      489.78     19.33 o
  -1  13   4     2691.64     2905.13    114.13 o
   0  13   4      254.33      260.39     17.66 o
   1  13   4      514.81      544.53     24.24 o
   2  13   4      207.73      191.31     16.17 o
   3  13   4       25.54       23.29      6.98 o
   4  13   4      147.33      117.44     14.83 o
   5  13   4        0.14        0.72      6.20 o
   6  13   4       22.58       33.99     10.76 o
  -9  14   4      132.41      167.27     31.23 o
  -8  14   4     1869.99     2041.35    139.05 o
  -7  14   4       69.10       57.20     11.70 o
  -6  14   4      284.85      266.43     17.88 o
  -5  14   4        6.10        5.73      4.09 o
  -4  14   4      254.98      252.00     15.95 o
  -3  14   4       14.06        8.20      4.41 o
  -2  14   4      145.17      138.13     15.70 o
  -1  14   4      232.19      253.72     20.51 o
   0  14   4       75.56       84.90     11.23 o
   1  14   4       21.04       17.81     11.10 o
   2  14   4        0.67        0.00      4.76 o
   3  14   4      747.89      849.61     33.58 o
   4  14   4     1610.91     1916.13     80.66 o
   5  14   4        6.35        7.97      8.63 o
   6  14   4       12.33       10.21      9.10 o
  -9  15   4       50.68       56.84     12.77 o
  -8  15   4      950.25      831.99     41.73 o
  -7  15   4       62.12       80.64     34.12 o
  -6  15   4        3.20        0.00      5.19 o
  -5  15   4      106.18       88.29     11.01 o
  -4  15   4      292.34      312.58     18.25 o
  -3  15   4      946.31     1118.72     35.50 o
  -2  15   4       49.07       37.43      8.90 o
  -1  15   4        7.46       12.07      5.59 o
   0  15   4       81.48       86.22     13.45 o
   1  15   4        6.44       10.36      5.17 o
   2  15   4       56.29       56.62      9.95 o
   3  15   4       21.35       13.13      7.25 o
   4  15   4      872.90      929.11     37.45 o
   5  15   4       31.80       34.25     10.21 o
   6  15   4        5.88        8.50      7.93 o
  -8  16   4       88.99       56.94     20.44 o
  -7  16   4       68.81       52.28     14.32 o
  -6  16   4       22.04       25.13      8.51 o
  -5  16   4       15.44       18.47      5.75 o
  -4  16   4       82.00       73.39      9.88 o
  -3  16   4        5.70        2.02      3.49 o
  -2  16   4       26.34       27.02      8.31 o
  -1  16   4     1381.71     1454.58     52.31 o
   0  16   4      524.88      510.09     28.62 o
   1  16   4        1.34        2.99      4.40 o
   2  16   4      109.19      113.70     14.05 o
   3  16   4        5.81       15.91      7.79 o
   4  16   4       29.12        8.27      6.93 o
   5  16   4       75.65       86.11     16.48 o
  -8  17   4       48.09       88.93     16.05 o
  -7  17   4      148.22      185.42     34.41 o
  -6  17   4        3.19        0.00      6.44 o
  -5  17   4       44.78       49.74     10.53 o
  -4  17   4       20.05       21.19      5.98 o
  -3  17   4       30.85       53.64     11.94 o
  -2  17   4      229.46      228.43     32.59 o
  -1  17   4      377.66      376.92     26.65 o
   0  17   4      396.11      381.53     26.22 o
   1  17   4      192.73      212.81     21.22 o
   2  17   4       41.35       27.85      8.10 o
   3  17   4       39.03       36.98      9.68 o
   4  17   4      138.65      161.64     32.24 o
   5  17   4      132.01      153.87     19.04 o
  -7  18   4      165.84      187.12     23.99 o
  -6  18   4       15.05       16.41      9.80 o
  -5  18   4        0.50        1.26      5.68 o
  -4  18   4       11.99       11.76      5.25 o
  -3  18   4       10.71       21.45      7.04 o
  -2  18   4      149.31      150.73     35.13 o
  -1  18   4      351.68      393.73     28.15 o
   0  18   4      330.17      319.56     25.60 o
   1  18   4      185.39      195.79     21.38 o
   2  18   4        4.96       17.52      8.63 o
   3  18   4       18.62       28.27      8.54 o
   4  18   4      300.38      352.58     26.05 o
  -7  19   4       13.27       21.98     14.19 o
  -6  19   4        3.79        3.19      6.38 o
  -5  19   4      152.40      196.05     35.61 o
  -4  19   4      381.16      333.30     40.90 o
  -3  19   4      309.83      345.12     26.65 o
  -2  19   4       58.45       68.05     13.92 o
  -1  19   4      432.74      549.59     32.19 o
   0  19   4      125.16      116.25     17.50 o
   1  19   4      251.75      243.04     34.62 o
   2  19   4       16.02       16.23     19.07 o
   3  19   4       34.11       22.04      8.80 o
   4  19   4      236.50      203.31     21.82 o
  -6  20   4       69.74       80.73     15.01 o
  -5  20   4       68.81      101.10     16.98 o
  -4  20   4      481.88      586.78     49.10 o
  -3  20   4       85.90       83.53     15.37 o
  -2  20   4      305.86      335.10     27.30 o
  -1  20   4        1.50        8.29      6.39 o
   0  20   4     1217.04     1450.42     57.05 o
   1  20   4       97.57      102.87     17.91 o
   2  20   4       47.35       58.97     13.06 o
   3  20   4      434.97      430.34     44.99 o
  -6  21   4      110.23      142.82     21.69 o
  -5  21   4      246.80      271.24     26.82 o
  -4  21   4       74.56       95.32     23.35 o
  -3  21   4      203.39      179.64     32.01 o
  -2  21   4      953.84     1109.78     54.34 o
  -1  21   4      212.14      245.01     24.67 o
   0  21   4       66.57       63.98     13.80 o
   1  21   4      109.51      100.76     17.34 o
   2  21   4      607.48      629.28     37.87 o
   3  21   4       14.00        0.00      6.27 o
  -5  22   4      201.35      236.65     38.47 o
  -4  22   4       46.54       26.56     16.30 o
  -3  22   4        0.03        5.24     10.85 o
  -2  22   4        7.89       22.45     15.12 o
  -1  22   4       26.93       23.26      9.21 o
   0  22   4       57.05       42.45     29.55 o
   1  22   4       69.00       76.52     15.16 o
   2  22   4       94.67       10.53     31.50 o
  -4  23   4        4.97        0.00      9.03 o
  -3  23   4      177.52      210.20     34.89 o
  -2  23   4      221.40      217.80     24.32 o
  -1  23   4      206.11      227.78     24.78 o
   0  23   4        5.49       19.47      8.79 o
   1  23   4        9.66        0.00     11.03 o
  -3  24   4       52.51       51.24     18.97 o
  -2  24   4       34.00       25.33     13.30 o
  -1  24   4       21.49       30.31     10.82 o
   0  24   4        3.53        9.92      7.62 o
 -10   1   5       23.00       40.32      8.82 o
  -9   1   5       16.22       14.70      5.61 o
  -8   1   5       51.61       41.01      6.72 o
  -7   1   5        8.14       11.03      3.27 o
  -6   1   5        2.10        1.03      2.25 o
  -5   1   5     1045.15     1055.68     21.59 o
  -4   1   5     3108.01     3524.36     42.11 o
  -3   1   5      383.74      351.55     11.13 o
  -2   1   5      320.07      373.20     10.94 o
  -1   1   5      171.35      200.33      6.99 o
   0   1   5      226.37      232.49      9.31 o
   1   1   5      140.50      111.00      7.32 o
   2   1   5        5.46        5.44      3.69 o
   3   1   5     1986.64     1979.87    119.38 o
   4   1   5      359.44      350.95     31.73 o
   5   1   5       74.21       59.03     14.56 o
   6   1   5        0.75        9.57      8.46 o
   7   1   5       26.20       31.76     14.29 o
 -10   2   5       95.80      105.95     12.38 o
  -9   2   5       12.63        0.62      4.72 o
  -8   2   5       79.21       70.47      7.97 o
  -7   2   5       23.24       19.78      4.37 o
  -6   2   5       67.45       75.79      6.61 o
  -5   2   5      442.65      485.28     15.60 o
  -4   2   5     1935.96     2183.17     36.15 o
  -3   2   5      607.73      557.17     14.57 o
  -2   2   5     2652.44     3104.00     45.41 o
  -1   2   5      655.78      654.43     13.52 o
   0   2   5      773.12      770.58     17.93 o
   1   2   5     1779.52     1788.63     38.36 o
   2   2   5      218.98      224.49     16.16 o
   3   2   5      239.34      232.15     17.29 o
   4   2   5       90.29       76.82     15.10 o
   5   2   5        3.88        8.71      7.32 o
   6   2   5       55.42       64.49     16.11 o
   7   2   5       11.82        6.15     10.24 o
 -10   3   5      132.22      163.06     15.12 o
  -9   3   5      961.27     1014.17     44.05 o
  -8   3   5       75.83       71.26      9.51 o
  -7   3   5       11.04       10.78      4.91 o
  -6   3   5      697.66      723.57     23.73 o
  -5   3   5      532.21      499.72     29.25 o
  -4   3   5     1026.69     1122.50     23.38 o
  -3   3   5       30.30       22.46      2.84 o
  -2   3   5      318.17      335.30      9.67 o
  -1   3   5      116.66      125.19      5.82 o
   0   3   5      192.98      199.16      8.99 o
   1   3   5     1247.67     1334.41     26.27 o
   2   3   5      459.09      412.71     20.18 o
   3   3   5     2767.17     2891.64     74.85 o
   4   3   5       74.78       81.31     11.38 o
   5   3   5      631.27      725.41     42.46 o
   6   3   5       19.32       16.66     11.66 o
   7   3   5      145.09      218.40     32.19 o
 -10   4   5       49.69       26.95     19.53 o
  -9   4   5        6.32        0.00      6.09 o
  -8   4   5      284.23      252.92     19.49 o
  -7   4   5        3.00        4.46      3.81 o
  -6   4   5       48.23       40.07      7.38 o
  -5   4   5       24.98       25.83      5.18 o
  -4   4   5        0.42        1.14      2.67 o
  -3   4   5     1352.77     1521.96     24.18 o
  -2   4   5     1063.28     1148.32     20.30 o
  -1   4   5        9.90        3.67      1.87 o
   0   4   5      353.09      303.46     15.93 o
   1   4   5      325.73      304.54     14.36 o
   2   4   5      167.58      165.77     12.09 o
   3   4   5     1341.21     1349.76     69.99 o
   4   4   5       11.97       12.81      7.79 o
   5   4   5      245.89      218.44     28.80 o
   6   4   5       63.25       93.80     19.36 o
   7   4   5       73.78      106.74     21.35 o
 -10   5   5       95.71       76.23     27.36 o
  -9   5   5      253.88      262.59     27.70 o
  -8   5   5      807.90      870.45     33.66 o
  -7   5   5      381.37      397.85     21.36 o
  -6   5   5      137.75      115.84     12.12 o
  -5   5   5      518.29      481.67     18.02 o
  -4   5   5      105.76       90.51      8.23 o
  -3   5   5      131.21      136.86      6.77 o
  -2   5   5      888.85      957.53     28.61 o
  -1   5   5       18.19       22.67      4.09 o
   0   5   5      829.01      907.97     45.11 o
   1   5   5        0.67        0.00      2.30 o
   2   5   5        0.09        0.00      2.93 o
   3   5   5       37.60       36.23      9.63 o
   4   5   5      227.31      236.06     22.42 o
   5   5   5       39.71       32.97     15.07 o
   6   5   5      527.01      528.93     41.47 o
   7   5   5       38.24       61.07     17.11 o
 -10   6   5      144.40      150.82     21.44 o
  -9   6   5        0.06        3.08      5.29 o
  -8   6   5      245.87      256.01     19.69 o
  -7   6   5        4.61        0.00      3.92 o
  -6   6   5       51.29       50.67      8.30 o
  -5   6   5      248.21      218.87     24.46 o
  -4   6   5       21.38       17.59      4.15 o
  -3   6   5       58.92       41.86      4.36 o
  -2   6   5      191.92      190.71      9.18 o
  -1   6   5       13.74       19.03      5.78 o
   0   6   5      166.41      204.31     11.84 o
   1   6   5      792.71      816.00     47.23 o
   2   6   5       24.89       19.02      4.85 o
   3   6   5      124.49      110.16     11.54 o
   4   6   5       71.93       65.34     12.87 o
   5   6   5        0.26        0.37      7.39 o
   6   6   5        0.40        0.00     13.52 o
 -10   7   5      154.41      107.72     30.27 o
  -9   7   5      126.40      141.33     16.45 o
  -8   7   5       57.51       64.18     10.77 o
  -7   7   5       61.05       64.24     10.16 o
  -6   7   5        4.59        6.79      4.18 o
  -5   7   5        0.46        0.00      3.67 o
  -4   7   5       24.89       19.41      4.99 o
  -3   7   5        7.05        3.99      2.39 o
  -2   7   5      253.40      255.89     19.82 o
  -1   7   5       10.35       10.79      3.96 o
   0   7   5       25.82       23.55      5.29 o
   1   7   5      202.61      241.47     20.03 o
   2   7   5      154.16      139.11     12.01 o
   3   7   5      713.93      697.38     47.13 o
   4   7   5       37.44       33.69     10.29 o
   5   7   5      143.76      130.52     32.91 o
   6   7   5        4.17        0.00     10.69 o
 -10   8   5      206.55      208.52     25.09 o
  -9   8   5       26.97       25.58      7.86 o
  -8   8   5       71.09       72.85     11.17 o
  -7   8   5      330.06      369.93     33.46 o
  -6   8   5      161.71      192.23     15.26 o
  -5   8   5      350.12      337.77     17.14 o
  -4   8   5      596.23      600.16     22.23 o
  -3   8   5      208.95      190.79     15.85 o
  -2   8   5       35.76       39.20      6.70 o
  -1   8   5       54.80       45.01      5.96 o
   0   8   5     1338.58     1302.43     36.10 o
   1   8   5      443.96      380.18     18.08 o
   2   8   5      210.61      218.92     15.39 o
   3   8   5      241.11      258.74     17.79 o
   4   8   5      178.32      144.61     19.02 o
   5   8   5      279.93      260.18     38.84 o
   6   8   5       10.38        0.00     13.25 o
 -10   9   5       46.05       42.83     12.15 o
  -9   9   5      154.87      156.63     16.61 o
  -8   9   5      109.84       97.13     17.67 o
  -7   9   5      877.44      997.04     34.75 o
  -6   9   5      467.64      516.03     22.79 o
  -5   9   5     1924.97     2123.44    105.56 o
  -4   9   5      318.72      335.68     16.65 o
  -3   9   5      923.93      943.88     37.21 o
  -2   9   5       15.55       13.03      4.04 o
  -1   9   5       12.70       14.46      5.03 o
   0   9   5       34.59       37.79      6.91 o
   1   9   5      414.23      454.08     20.44 o
   2   9   5      275.14      218.33     15.71 o
   3   9   5        3.26        1.59      6.02 o
   4   9   5      223.19      239.74     23.62 o
   5   9   5       70.80       71.82     15.39 o
   6   9   5      198.11      207.35     25.08 o
 -10  10   5      123.94      125.26     19.44 o
  -9  10   5       25.68       18.25      8.78 o
  -8  10   5       11.99        9.79      5.61 o
  -7  10   5      210.86      179.20     16.01 o
  -6  10   5       45.03       48.36      8.48 o
  -5  10   5      245.94      250.33     16.52 o
  -4  10   5      266.16      268.32     18.42 o
  -3  10   5     1117.81     1096.65     30.78 o
  -2  10   5      495.63      542.33     22.70 o
  -1  10   5        2.47       10.97      4.12 o
   0  10   5      304.91      290.29     33.35 o
   1  10   5     1033.16     1022.35     33.27 o
   2  10   5     3505.14     3709.26     78.16 o
   3  10   5        4.47        0.57      5.27 o
   4  10   5       31.42       29.89      7.84 o
   5  10   5       30.72       18.11     10.46 o
   6  10   5       33.02       34.61     13.33 o
  -9  11   5       44.87       59.03     13.05 o
  -8  11   5      321.39      288.95     20.57 o
  -7  11   5       13.08        9.44      5.24 o
  -6  11   5      402.03      432.14     27.19 o
  -5  11   5      352.69      326.53     18.26 o
  -4  11   5        0.12        1.89      3.06 o
  -3  11   5      149.76      152.56     11.78 o
  -2  11   5        0.14        0.00      3.54 o
  -1  11   5      245.53      238.06     16.65 o
   0  11   5       95.41       80.91     10.65 o
   1  11   5       33.61       34.34      7.37 o
   2  11   5      729.39      734.31     28.85 o
   3  11   5      114.95      105.50     13.09 o
   4  11   5      190.67      198.25     18.05 o
   5  11   5      241.14      357.55     37.96 o
   6  11   5      107.51      116.18     21.04 o
  -9  12   5        3.69        0.62      6.94 o
  -8  12   5        3.04        8.52      6.91 o
  -7  12   5      123.05       94.96     18.19 o
  -6  12   5      343.66      348.82     34.48 o
  -5  12   5      312.84      352.43     30.50 o
  -4  12   5       28.29       31.69      7.11 o
  -3  12   5     1943.58     1972.18     60.24 o
  -2  12   5      452.33      507.08     27.27 o
  -1  12   5      417.95      439.61     21.37 o
   0  12   5      542.49      577.38     25.03 o
   1  12   5       27.34       23.49      6.30 o
   2  12   5      924.72      836.85     31.83 o
   3  12   5       54.57       51.41      9.79 o
   4  12   5      275.47      268.28     20.59 o
   5  12   5        1.45       12.27     13.44 o
  -9  13   5      102.74      127.44     19.18 o
  -8  13   5      629.09      646.78     36.49 o
  -7  13   5      170.56      166.30     16.02 o
  -6  13   5        0.73        0.00      3.61 o
  -5  13   5        4.52        9.23      4.45 o
  -4  13   5       78.20       74.16      9.55 o
  -3  13   5      528.92      494.82     27.66 o
  -2  13   5     1309.07     1428.40     50.57 o
  -1  13   5       50.89       34.32      7.54 o
   0  13   5      238.29      216.74     16.86 o
   1  13   5       27.41       18.43      6.41 o
   2  13   5       12.92        9.90      5.82 o
   3  13   5       71.10       70.02     11.65 o
   4  13   5        0.25        0.00      6.02 o
   5  13   5        0.14        3.12      8.29 o
  -9  14   5       20.72       12.40      8.36 o
  -8  14   5      803.82      821.06     82.50 o
  -7  14   5       97.93      103.60     13.02 o
  -6  14   5       15.42       13.46      4.87 o
  -5  14   5        4.90        7.26      4.38 o
  -4  14   5      428.63      485.09     27.91 o
  -3  14   5      262.60      234.14     33.66 o
  -2  14   5      134.26      126.26     44.29 o
  -1  14   5       75.25      105.06     15.26 o
   0  14   5       83.17       91.65     11.93 o
   1  14   5      222.57      229.16     18.48 o
   2  14   5       18.51        7.32      6.08 o
   3  14   5      193.46      227.26     19.71 o
   4  14   5        1.88        1.04      6.65 o
   5  14   5      153.98      219.43     21.31 o
  -8  15   5      602.63      594.25     40.23 o
  -7  15   5        4.61        6.13      8.34 o
  -6  15   5       76.97       74.60     10.61 o
  -5  15   5       35.54       46.40      8.21 o
  -4  15   5       74.35       59.06     12.05 o
  -3  15   5      112.73      105.82     15.75 o
  -2  15   5        2.15        0.00      4.43 o
  -1  15   5        2.11        4.47      5.96 o
   0  15   5       10.20       14.80      7.54 o
   1  15   5       28.68       32.38      8.60 o
   2  15   5      547.81      550.30     28.07 o
   3  15   5      149.84      136.92     16.40 o
   4  15   5      349.35      342.50     25.06 o
   5  15   5       62.39      101.23     15.42 o
  -8  16   5      231.00      245.88     26.07 o
  -7  16   5        4.73        2.15      6.35 o
  -6  16   5       14.98       20.88      6.62 o
  -5  16   5      227.79      211.69     16.88 o
  -4  16   5      105.22      115.42     28.99 o
  -3  16   5      407.23      398.42     28.25 o
  -2  16   5      471.72      526.80     30.93 o
  -1  16   5      976.27     1061.65     45.15 o
   0  16   5      125.13      122.75     16.81 o
   1  16   5       21.03       15.68     14.30 o
   2  16   5        2.35        0.00      5.00 o
   3  16   5        9.00        7.99      6.94 o
   4  16   5        3.41        0.00      6.79 o
  -8  17   5      196.14      288.48     28.59 o
  -7  17   5      354.23      340.43     28.70 o
  -6  17   5      293.59      336.25     27.37 o
  -5  17   5      244.67      203.15     24.39 o
  -4  17   5      104.06      128.84     17.85 o
  -3  17   5      301.04      332.68     26.84 o
  -2  17   5        3.58        0.00      4.83 o
  -1  17   5       84.30      121.45     17.75 o
   0  17   5      512.81      511.48     31.07 o
   1  17   5      328.77      372.81     24.87 o
   2  17   5      154.05      235.63     20.74 o
   3  17   5        2.31        5.02      7.90 o
   4  17   5       46.20       47.39     11.98 o
  -7  18   5        4.05        4.73      8.39 o
  -6  18   5        0.66        8.07      7.12 o
  -5  18   5      179.68      210.28     22.07 o
  -4  18   5      159.12      184.66     21.23 o
  -3  18   5       18.63       20.70      8.60 o
  -2  18   5        1.81        0.00      5.39 o
  -1  18   5       81.52       78.64     15.16 o
   0  18   5       90.51       60.51     13.52 o
   1  18   5       68.10       55.04     12.94 o
   2  18   5        8.95        7.49      8.37 o
   3  18   5        0.01        1.38      6.95 o
  -7  19   5        1.07        4.19     10.74 o
  -6  19   5        1.50        7.16      7.47 o
  -5  19   5       15.12       13.14     11.11 o
  -4  19   5       80.25       60.78     19.61 o
  -3  19   5      102.33       91.45     16.40 o
  -2  19   5        7.24        9.93      7.99 o
  -1  19   5       34.33       16.14      8.21 o
   0  19   5      542.27      515.70     33.47 o
   1  19   5        5.91       10.50      7.43 o
   2  19   5       23.49       17.68      8.79 o
   3  19   5       54.77       62.79     15.73 o
  -6  20   5        6.49       13.46     12.61 o
  -5  20   5       53.17       76.09     22.76 o
  -4  20   5        5.00        8.93      7.93 o
  -3  20   5        1.06        7.62      6.90 o
  -2  20   5        6.90        9.32      7.42 o
  -1  20   5       50.43       54.41     12.88 o
   0  20   5       18.84       26.35      9.41 o
   1  20   5       45.96       58.66     13.12 o
   2  20   5       28.89       15.88     15.44 o
  -5  21   5       19.44       21.59     12.56 o
  -4  21   5      326.28      480.77     50.92 o
  -3  21   5       33.07       40.19     11.80 o
  -2  21   5        0.09        7.57      6.43 o
  -1  21   5        1.27        0.00      8.26 o
   0  21   5        7.21       17.17      7.75 o
   1  21   5       24.43        7.01      6.94 o
   2  21   5       95.08       10.12      6.16 o
  -4  22   5      249.94      330.53     45.10 o
  -3  22   5      118.27      158.99     22.73 o
  -2  22   5       18.42        9.31      7.68 o
  -1  22   5      146.73       58.36     42.08 o
   0  22   5       18.22       15.16     15.12 o
   1  22   5       48.10        0.00     12.29 o
  -3  23   5      164.09      201.22     34.73 o
  -2  23   5      171.26      133.18     20.32 o
  -1  23   5       38.66       17.74     27.22 o
 -10   0   6      481.06      477.97     32.37 o
  -9   0   6       55.37       48.65     11.87 o
  -8   0   6      143.70      161.55     16.56 o
  -7   0   6      165.49      153.01     14.84 o
  -6   0   6      167.57      148.90     13.65 o
  -5   0   6      767.19      902.40     50.39 o
  -4   0   6       85.60       84.08     11.54 o
  -3   0   6        0.06        2.27      2.68 o
  -2   0   6     1462.11     1565.54     42.97 o
  -1   0   6       93.30       78.63     11.41 o
   0   0   6      246.38      252.37     19.64 o
   1   0   6     9675.44    11394.54    253.66 o
   2   0   6        8.98       25.17     13.20 o
   3   0   6     1817.38     1899.32    103.28 o
   4   0   6       29.22       47.87     18.97 o
   5   0   6      295.75      397.10     55.19 o
   6   0   6      267.85      250.75     47.61 o
 -10   1   6      253.14      225.09     24.83 o
  -9   1   6      121.07      125.67     12.65 o
  -8   1   6      275.31      287.47     16.45 o
  -7   1   6       48.24       44.47      5.81 o
  -6   1   6       79.60       58.32      7.51 o
  -5   1   6      421.37      433.70     16.13 o
  -4   1   6      321.79      377.02     12.98 o
  -3   1   6        2.21        0.29      1.91 o
  -2   1   6     1176.05     1279.38     24.49 o
  -1   1   6     1359.89     1407.14     27.65 o
   0   1   6      237.81      238.53     13.35 o
   1   1   6      197.40      213.53     13.57 o
   2   1   6       95.40       97.43     12.05 o
   3   1   6        4.89        2.62      6.15 o
   4   1   6      218.97      185.58     28.85 o
   5   1   6       43.30       48.56     14.43 o
   6   1   6      147.76      167.47     26.80 o
 -10   2   6      231.09      232.32     20.35 o
  -9   2   6       87.52       76.03     13.08 o
  -8   2   6       10.20        5.71      4.63 o
  -7   2   6      798.02      868.06     24.73 o
  -6   2   6      833.64      907.43     23.96 o
  -5   2   6        0.99        0.00      2.50 o
  -4   2   6      977.78     1037.42     23.11 o
  -3   2   6       74.83       66.09      5.51 o
  -2   2   6        5.51        7.59      2.08 o
  -1   2   6     1039.39     1154.85     24.63 o
   0   2   6        8.51        8.56      4.28 o
   1   2   6       34.73       21.69      6.56 o
   2   2   6       14.66        3.31      5.67 o
   3   2   6       64.05       35.44     10.89 o
   4   2   6      201.11      213.28     26.75 o
   5   2   6       84.72       67.83     20.36 o
   6   2   6        2.99        3.52     11.26 o
 -10   3   6       96.90       93.98     13.92 o
  -9   3   6        1.50        0.19      4.57 o
  -8   3   6        2.16        0.00      3.65 o
  -7   3   6      106.31       85.66      9.03 o
  -6   3   6      629.76      632.83     31.08 o
  -5   3   6       84.85       78.23      7.34 o
  -4   3   6      151.16      156.31     11.14 o
  -3   3   6        3.77        4.40      2.31 o
  -2   3   6        0.26        0.00      2.08 o
  -1   3   6      378.80      389.24     13.09 o
   0   3   6      165.76      160.89      8.94 o
   1   3   6      266.81      235.06     17.60 o
   2   3   6      197.15      196.39     23.83 o
   3   3   6      226.94      190.34     17.20 o
   4   3   6        5.13       14.64      9.22 o
   5   3   6        0.22        3.62      9.02 o
   6   3   6       43.05       59.86     17.58 o
 -10   4   6       20.13       25.13      9.89 o
  -9   4   6      171.35      155.87     14.70 o
  -8   4   6       32.45       34.17      7.37 o
  -7   4   6        0.80        1.03      3.44 o
  -6   4   6      811.25      888.32     23.87 o
  -5   4   6       32.79       17.52      3.88 o
  -4   4   6       14.12       12.36      3.97 o
  -3   4   6       12.15        9.09      2.85 o
  -2   4   6      539.54      533.38     15.78 o
  -1   4   6       79.00       90.52      7.16 o
   0   4   6       89.06       76.02      7.79 o
   1   4   6     1306.43     1320.17     40.51 o
   2   4   6      184.53      165.81     15.94 o
   3   4   6       56.82       61.76     19.56 o
   4   4   6       89.94       68.18     15.35 o
   5   4   6       68.92       64.51     15.86 o
   6   4   6       94.42      106.33     22.76 o
 -10   5   6       65.33       63.02     11.11 o
  -9   5   6      265.16      333.10     41.09 o
  -8   5   6      415.27      498.54     25.59 o
  -7   5   6      529.51      554.31     25.30 o
  -6   5   6        6.37        7.19      4.39 o
  -5   5   6       25.32       31.59      4.73 o
  -4   5   6       70.17       64.50      6.30 o
  -3   5   6      482.39      462.81     19.81 o
  -2   5   6      667.02      671.70     20.96 o
  -1   5   6     1511.90     1627.01     36.73 o
   0   5   6        4.15        5.74      3.06 o
   1   5   6      100.91       78.89     18.06 o
   2   5   6      172.72      137.60     37.08 o
   3   5   6      101.32       80.89     12.03 o
   4   5   6      112.64       86.48     17.32 o
   5   5   6        1.52        0.00      7.60 o
   6   5   6        9.70        5.89      9.95 o
 -10   6   6       67.85       46.89     12.78 o
  -9   6   6      541.73      561.80     28.42 o
  -8   6   6      340.35      372.20     23.45 o
  -7   6   6      988.71     1101.33     37.23 o
  -6   6   6      805.41      891.78     38.14 o
  -5   6   6     1175.81     1209.20     30.81 o
  -4   6   6      309.84      312.15     12.05 o
  -3   6   6      610.99      645.40     20.96 o
  -2   6   6      414.00      413.91     14.07 o
  -1   6   6        1.63        1.63      2.80 o
   0   6   6      235.00      259.93     21.75 o
   1   6   6       12.48       10.88      4.92 o
   2   6   6        1.47        6.16      5.90 o
   3   6   6       29.27       28.01      9.66 o
   4   6   6      191.71      208.46     46.67 o
   5   6   6      307.39      290.84     32.39 o
 -10   7   6       42.82       49.33     13.41 o
  -9   7   6       81.13       66.85     12.14 o
  -8   7   6      218.41      193.07     17.74 o
  -7   7   6      152.50      121.82     14.94 o
  -6   7   6        8.09        6.46      4.40 o
  -5   7   6      296.91      301.81     16.69 o
  -4   7   6      347.34      370.40     15.28 o
  -3   7   6       27.23       17.48      4.46 o
  -2   7   6       42.25       32.86      5.51 o
  -1   7   6     1196.53     1275.89     36.55 o
   0   7   6     3365.82     3473.48     71.70 o
   1   7   6      208.99      205.03     20.63 o
   2   7   6        1.96        0.00      4.96 o
   3   7   6      297.41      324.89     29.55 o
   4   7   6        0.08        6.65      8.20 o
   5   7   6        7.92        5.41      8.64 o
 -10   8   6       10.99       12.09      6.41 o
  -9   8   6        0.02        2.09      5.54 o
  -8   8   6      187.71      216.78     18.86 o
  -7   8   6      313.08      388.76     22.10 o
  -6   8   6        6.86       15.96      5.41 o
  -5   8   6      692.48      634.95     28.61 o
  -4   8   6       34.35       26.16      5.96 o
  -3   8   6       19.43       19.71      5.31 o
  -2   8   6        0.06        0.00      2.83 o
  -1   8   6        3.88        8.09      3.98 o
   0   8   6      760.45      648.69     27.87 o
   1   8   6      156.11      141.42     12.86 o
   2   8   6       14.88        6.61      4.78 o
   3   8   6       97.29      106.05     17.37 o
   4   8   6      306.95      287.49     30.19 o
   5   8   6      149.43      186.26     38.58 o
 -10   9   6       28.14       25.54     11.22 o
  -9   9   6        3.09        3.74      5.54 o
  -8   9   6        4.73        4.93      5.09 o
  -7   9   6       51.02       48.66      9.06 o
  -6   9   6        0.90        4.56      4.23 o
  -5   9   6     1165.10     1233.98    113.63 o
  -4   9   6     1691.21     1892.66     59.70 o
  -3   9   6       82.75       91.79     10.98 o
  -2   9   6      105.95      111.70     12.54 o
  -1   9   6        3.22        2.78      4.24 o
   0   9   6      122.66      104.78     11.45 o
   1   9   6      890.74      843.76     43.71 o
   2   9   6      331.88      366.25     26.30 o
   3   9   6       43.72       30.07     10.71 o
   4   9   6      174.00      130.72     20.64 o
   5   9   6        4.56       14.23     11.58 o
  -9  10   6        0.92       11.44      6.21 o
  -8  10   6       14.84       14.82      6.72 o
  -7  10   6       35.49       30.98      7.91 o
  -6  10   6       53.09       51.88      9.10 o
  -5  10   6      261.01      248.64     16.73 o
  -4  10   6       85.08       83.47     13.41 o
  -3  10   6      338.71      358.48     25.33 o
  -2  10   6      114.48      101.13     12.05 o
  -1  10   6       26.49       33.09      8.01 o
   0  10   6       65.49       79.23     10.75 o
   1  10   6       22.17       20.20      6.39 o
   2  10   6       23.54       24.63      6.81 o
   3  10   6        2.59        5.18      8.23 o
   4  10   6        0.80        7.56      8.82 o
   5  10   6       66.37       83.31     18.99 o
  -9  11   6       21.77       27.73      8.08 o
  -8  11   6       96.53       97.78     13.50 o
  -7  11   6        4.45        2.68      5.69 o
  -6  11   6      140.68      123.37     13.15 o
  -5  11   6      211.47      220.03     17.04 o
  -4  11   6      158.58      136.72     16.83 o
  -3  11   6       22.12       17.72      6.74 o
  -2  11   6      240.13      238.64     17.67 o
  -1  11   6      158.49      132.94     13.74 o
   0  11   6      407.54      381.93     21.11 o
   1  11   6      802.40      875.03     32.57 o
   2  11   6        1.18        5.93      5.31 o
   3  11   6       80.87       76.67     16.56 o
   4  11   6       42.32       64.94     16.15 o
   5  11   6        8.96       25.74     12.76 o
  -9  12   6        1.27        0.00     12.21 o
  -8  12   6       42.95       51.42     11.12 o
  -7  12   6      263.86      299.67     20.97 o
  -6  12   6      294.65      289.51     25.56 o
  -5  12   6      107.72       87.85     14.45 o
  -4  12   6       42.54       28.58      9.00 o
  -3  12   6      286.52      214.11     20.52 o
  -2  12   6       98.05      128.14     13.91 o
  -1  12   6       12.28        5.15      4.79 o
   0  12   6      702.21      612.20     62.26 o
   1  12   6        4.45        2.39      5.04 o
   2  12   6      542.32      439.59     24.08 o
   3  12   6       10.79        4.37      6.19 o
   4  12   6       88.62       74.84     17.47 o
  -9  13   6       86.34      150.45     21.48 o
  -8  13   6       29.85       43.50      9.87 o
  -7  13   6      103.77      107.06     20.34 o
  -6  13   6        4.10        2.17      4.59 o
  -5  13   6        4.22        0.00      5.18 o
  -4  13   6      180.18      174.68     19.64 o
  -3  13   6      183.51      182.97     19.51 o
  -2  13   6       21.86        4.97      5.89 o
  -1  13   6      779.17      824.42     32.27 o
   0  13   6     1235.11     1393.99     44.10 o
   1  13   6        2.53        2.63      5.20 o
   2  13   6       19.92       22.52      7.49 o
   3  13   6      715.43      709.57     35.99 o
   4  13   6       29.43       22.05     15.20 o
  -8  14   6      145.96      124.06     18.18 o
  -7  14   6       69.71       81.59     12.34 o
  -6  14   6      159.18      192.81     16.98 o
  -5  14   6      118.94      140.10     18.73 o
  -4  14   6       46.71       58.58     12.24 o
  -3  14   6        1.24        4.43      5.54 o
  -2  14   6      523.61      438.62     28.15 o
  -1  14   6       32.00       28.27      8.54 o
   0  14   6      224.78      165.12     24.92 o
   1  14   6        0.69        0.00      4.70 o
   2  14   6      177.85      202.66     19.10 o
   3  14   6      167.41      183.04     18.54 o
   4  14   6      211.33      223.95     29.55 o
  -8  15   6        4.89        0.00      6.62 o
  -7  15   6       13.30       20.77      8.50 o
  -6  15   6        7.96        7.15      6.78 o
  -5  15   6      315.64      273.38     25.13 o
  -4  15   6       37.41       23.23      9.19 o
  -3  15   6      699.20      740.06     54.21 o
  -2  15   6      685.27      737.22     38.15 o
  -1  15   6        7.47       15.35      9.48 o
   0  15   6       46.70       53.77     10.11 o
   1  15   6       87.92       97.78     14.23 o
   2  15   6      304.61      337.59     33.72 o
   3  15   6      100.25      106.22     15.46 o
  -8  16   6       21.66       25.15     10.23 o
  -7  16   6        1.89        1.71      5.87 o
  -6  16   6       22.60       22.33     14.69 o
  -5  16   6      141.55      167.04     22.76 o
  -4  16   6       22.06       26.58      9.48 o
  -3  16   6        3.07        3.61      6.99 o
  -2  16   6       27.63       37.23     11.44 o
  -1  16   6       17.57       31.84     10.01 o
   0  16   6        6.42        2.69      5.56 o
   1  16   6       15.36       28.67      9.40 o
   2  16   6        3.32        4.46      6.63 o
   3  16   6       57.40       60.48     12.53 o
  -7  17   6       16.58       19.18     13.30 o
  -6  17   6      130.82      173.38     22.04 o
  -5  17   6        3.65        0.90     10.31 o
  -4  17   6       20.83       30.58      9.51 o
  -3  17   6        8.74        0.00      6.10 o
  -2  17   6      233.83      224.81     32.03 o
  -1  17   6       17.55       19.21      8.13 o
   0  17   6        1.43        2.68      6.19 o
   1  17   6        3.10        3.77      6.09 o
   2  17   6       37.37       41.65     10.95 o
   3  17   6        2.84        0.00      8.33 o
  -7  18   6       32.57       42.53     18.70 o
  -6  18   6      440.82      615.63     36.74 o
  -5  18   6        7.14        3.97      7.17 o
  -4  18   6       28.35       19.16      9.27 o
  -3  18   6       29.52       39.28     11.54 o
  -2  18   6       43.83       58.57     13.15 o
  -1  18   6      385.46      433.30     31.81 o
   0  18   6        5.41       18.58      8.36 o
   1  18   6        0.16        0.00      5.95 o
   2  18   6      147.95      164.06     19.19 o
  -6  19   6        3.54        6.63     10.85 o
  -5  19   6       92.64       76.36     15.65 o
  -4  19   6       76.86       64.65     13.94 o
  -3  19   6       73.07      111.68     18.67 o
  -2  19   6       78.05       75.95     15.29 o
  -1  19   6       17.74       27.18     10.07 o
   0  19   6      232.69      246.42     25.82 o
   1  19   6      110.44      109.05     25.22 o
   2  19   6       87.70       81.68     14.53 o
  -5  20   6      243.88      247.78     60.38 o
  -4  20   6      328.40      349.49     42.69 o
  -3  20   6      188.05      197.73     24.15 o
  -2  20   6      254.91      294.83     41.04 o
  -1  20   6       15.49       34.24      9.79 o
   0  20   6       12.50       14.55      7.04 o
   1  20   6        2.38        8.56      6.89 o
  -4  21   6      151.79      243.21     32.17 o
  -3  21   6       25.57        9.10      9.40 o
  -2  21   6       15.52       21.82     19.48 o
  -1  21   6      392.01      148.99    180.33 o
   0  21   6       96.78        0.00      6.05 o
 -10   1   7      132.33       83.51     15.97 o
  -9   1   7       45.09       26.12      7.58 o
  -8   1   7       41.79       42.37      7.38 o
  -7   1   7       46.70       36.09      6.32 o
  -6   1   7        7.34       10.82      4.38 o
  -5   1   7      151.61      160.81     12.03 o
  -4   1   7      219.24      179.08     13.89 o
  -3   1   7     1140.33     1301.94     33.03 o
  -2   1   7      176.01      153.13     14.85 o
  -1   1   7      395.47      418.91     17.69 o
   0   1   7       57.86       45.25      7.27 o
   1   1   7      218.11      176.26     16.72 o
   2   1   7       85.86      112.70     19.30 o
   3   1   7      102.31       99.13     22.76 o
   4   1   7        1.72        0.00     13.49 o
   5   1   7       87.78       63.80     17.19 o
 -10   2   7      319.27      297.11     27.56 o
  -9   2   7      565.84      577.88     24.62 o
  -8   2   7       34.72       34.55      6.54 o
  -7   2   7      131.67      152.16     12.04 o
  -6   2   7       72.78       58.71      7.15 o
  -5   2   7       34.51       26.51      5.56 o
  -4   2   7      493.24      523.66     18.10 o
  -3   2   7      136.78      107.32     17.40 o
  -2   2   7       40.86       33.88      4.74 o
  -1   2   7       77.55       54.18      7.43 o
   0   2   7        2.08        2.97      4.27 o
   1   2   7       87.64       69.36     11.07 o
   2   2   7      965.82     1000.77     51.24 o
   3   2   7      213.98      245.22     65.77 o
   4   2   7       62.02       72.89     24.52 o
   5   2   7        0.23        4.64      9.20 o
 -10   3   7        6.76        5.79      9.66 o
  -9   3   7       11.75        8.44      5.11 o
  -8   3   7      128.39      137.32     13.41 o
  -7   3   7      893.69     1012.20     27.46 o
  -6   3   7      306.53      331.81     15.53 o
  -5   3   7      171.78      179.18     12.46 o
  -4   3   7     1282.22     1372.26     29.22 o
  -3   3   7      149.06       71.72     27.56 o
  -2   3   7      786.86      841.61     30.20 o
  -1   3   7      443.08      486.94     19.23 o
   0   3   7       56.70       64.43     10.63 o
   1   3   7      148.07      110.53     13.99 o
   2   3   7        2.53        7.48      5.42 o
   3   3   7      158.77      140.15     22.76 o
   4   3   7      295.11      324.65     42.13 o
   5   3   7      216.27      318.40     51.59 o
 -10   4   7      200.02       82.05     61.87 o
  -9   4   7      225.88      255.57     18.41 o
  -8   4   7        4.50        4.88      4.80 o
  -7   4   7      146.23      164.97     12.58 o
  -6   4   7       46.51       53.97      6.73 o
  -5   4   7       78.75       62.76      6.93 o
  -4   4   7        6.02        4.66      4.23 o
  -3   4   7      610.23      606.36     20.83 o
  -2   4   7     1894.96     1927.43     40.89 o
  -1   4   7     2548.79     2905.60     57.27 o
   0   4   7        8.28        3.37      5.22 o
   1   4   7     1402.03     1426.55     45.73 o
   2   4   7      328.95      299.46     22.24 o
   3   4   7      124.87      113.64     19.93 o
   4   4   7       46.76       50.50     14.46 o
   5   4   7       97.63      143.34     25.13 o
 -10   5   7        0.02        0.42      5.09 o
  -9   5   7      285.32      310.05     20.26 o
  -8   5   7      125.12      115.77     15.70 o
  -7   5   7     1002.42     1107.69     32.16 o
  -6   5   7        1.92        1.67      3.22 o
  -5   5   7      144.78       89.68     29.55 o
  -4   5   7      172.33      142.78     11.53 o
  -3   5   7      383.65      401.86     18.08 o
  -2   5   7      250.32      206.71     13.69 o
  -1   5   7      688.92      721.30     23.96 o
   0   5   7      236.91      248.21     19.18 o
   1   5   7        1.83       10.11      5.38 o
   2   5   7        0.04        0.00      5.48 o
   3   5   7       37.21       26.58     18.70 o
   4   5   7      179.26      156.07     54.42 o
 -10   6   7       25.21       23.68     11.80 o
  -9   6   7       23.31       23.56      7.02 o
  -8   6   7      217.12      208.18     17.54 o
  -7   6   7      520.83      558.67     22.22 o
  -6   6   7     1192.48     1388.81     31.94 o
  -5   6   7       98.86       69.78     17.10 o
  -4   6   7       86.44       83.62     10.94 o
  -3   6   7      189.07      166.94     12.75 o
  -2   6   7       46.33       42.61      5.90 o
  -1   6   7      849.67      674.21    154.71 o
   0   6   7      122.75      126.30     14.50 o
   1   6   7      135.41       76.87     11.62 o
   2   6   7       44.33       47.07     10.05 o
   3   6   7       37.82       35.87      9.14 o
   4   6   7        0.26        0.00      7.72 o
 -10   7   7       14.86       15.20      5.79 o
  -9   7   7       47.96       49.52     17.28 o
  -8   7   7      537.39      526.24     33.17 o
  -7   7   7       54.75       46.02     11.37 o
  -6   7   7        0.36        1.76      4.20 o
  -5   7   7      109.66      120.47     13.24 o
  -4   7   7       11.14        3.22      3.66 o
  -3   7   7       14.06       17.93      6.48 o
  -2   7   7      152.38      135.88     11.41 o
  -1   7   7       72.64       78.54      8.84 o
   0   7   7       21.77       13.89      5.89 o
   1   7   7        0.98        0.00      4.34 o
   2   7   7        0.85        2.67      6.03 o
   3   7   7        0.15        0.00      5.58 o
   4   7   7       92.28       75.91     16.98 o
  -9   8   7       33.12       28.72     10.37 o
  -8   8   7      162.52      184.47     18.24 o
  -7   8   7        0.06        0.00      4.23 o
  -6   8   7        6.50       10.82      5.14 o
  -5   8   7       14.69       15.57      8.34 o
  -4   8   7       75.98       53.48      9.00 o
  -3   8   7      248.21      237.16     14.80 o
  -2   8   7      193.68      179.76     15.51 o
  -1   8   7      546.32      574.17     26.07 o
   0   8   7      819.93      743.82     52.47 o
   1   8   7      129.22       99.44     16.97 o
   2   8   7       80.06       45.72     14.24 o
   3   8   7      194.76      136.13     20.85 o
   4   8   7       10.49       10.77      8.50 o
  -9   9   7       40.16       54.70     12.81 o
  -8   9   7      121.00      132.05     15.72 o
  -7   9   7       36.06       36.30      8.41 o
  -6   9   7      212.18      198.38     16.26 o
  -5   9   7     1241.05     1357.94     51.54 o
  -4   9   7       40.30       43.31     10.42 o
  -3   9   7      455.22      497.99     23.71 o
  -2   9   7        0.28        3.04      4.62 o
  -1   9   7        1.22        5.49      5.19 o
   0   9   7       27.48       25.88      6.81 o
   1   9   7      354.93      336.55     28.68 o
   2   9   7       34.99       46.03     13.41 o
   3   9   7      132.95      141.05     21.10 o
   4   9   7        5.95        0.76     10.29 o
  -9  10   7      166.72       80.70     50.16 o
  -8  10   7      219.75      238.00     20.27 o
  -7  10   7       83.74       93.36     12.82 o
  -6  10   7        0.70        3.14      5.98 o
  -5  10   7       31.57       32.74      9.63 o
  -4  10   7      665.45      646.67     50.15 o
  -3  10   7      427.34      499.40     24.33 o
  -2  10   7      422.43      427.87     35.97 o
  -1  10   7       75.38       85.52     11.96 o
   0  10   7        1.98       10.81      5.80 o
   1  10   7      695.77      670.70     38.85 o
   2  10   7      137.21      164.91     26.23 o
   3  10   7      550.56      664.34     41.06 o
   4  10   7       13.47       15.03     12.02 o
  -9  11   7        7.72        3.28      9.28 o
  -8  11   7        2.74        0.19      5.43 o
  -7  11   7      198.90      227.13     26.83 o
  -6  11   7       26.38       27.73      9.54 o
  -5  11   7      112.69      122.58     17.36 o
  -4  11   7      436.66      386.85     26.79 o
  -3  11   7      150.37      137.84     17.79 o
  -2  11   7      127.79      107.64     13.96 o
  -1  11   7        8.33        5.53      5.50 o
   0  11   7       42.11       24.88      7.38 o
   1  11   7       16.92       21.99      7.88 o
   2  11   7      225.71      179.13     24.07 o
   3  11   7      210.34      235.60     27.41 o
  -8  12   7        9.73        3.94      6.29 o
  -7  12   7        0.09        0.00      6.00 o
  -6  12   7      175.57      149.34     23.32 o
  -5  12   7      117.04      106.69     16.70 o
  -4  12   7      143.09      124.19     17.19 o
  -3  12   7       19.61       17.34      8.60 o
  -2  12   7        0.17        0.00      5.04 o
  -1  12   7      447.37      513.78     26.60 o
   0  12   7      279.81      320.26     21.91 o
   1  12   7       47.86       25.87     17.48 o
   2  12   7       93.50       92.79     18.95 o
   3  12   7        9.64        6.70      9.88 o
  -8  13   7      136.91       87.26     61.53 o
  -7  13   7       53.56       42.05     11.40 o
  -6  13   7      101.51      103.24     17.00 o
  -5  13   7       83.16       76.07     14.72 o
  -4  13   7        0.13        6.24      6.48 o
  -3  13   7       59.13       81.78     25.06 o
  -2  13   7      121.17      111.81     14.75 o
  -1  13   7      196.43      181.21     17.62 o
   0  13   7        0.88        0.00      5.64 o
   1  13   7      203.72      204.15     20.35 o
   2  13   7       40.10       30.63     12.34 o
   3  13   7       16.79       20.09     11.55 o
  -8  14   7      101.08       52.63     59.76 o
  -7  14   7        4.17       13.61      8.16 o
  -6  14   7      101.24      101.54     28.29 o
  -5  14   7      110.36      120.82     18.89 o
  -4  14   7      192.19      230.62     23.79 o
  -3  14   7        1.45        4.02      6.56 o
  -2  14   7       32.19       41.75     11.18 o
  -1  14   7      154.80      146.73     17.00 o
   0  14   7       39.01       53.05     15.39 o
   1  14   7        0.67        0.00      6.15 o
   2  14   7       58.55       68.96     17.60 o
   3  14   7       22.78        7.88     11.25 o
  -7  15   7       49.75       24.44      9.16 o
  -6  15   7       16.84       10.25      7.62 o
  -5  15   7        8.88       16.27      7.54 o
  -4  15   7      215.38      241.56     28.35 o
  -3  15   7      189.25      166.79     21.27 o
  -2  15   7       14.45       14.04      8.10 o
  -1  15   7      307.58      313.28     23.54 o
   0  15   7       57.90       55.46     11.61 o
   1  15   7        8.10        5.81      6.95 o
   2  15   7        0.75        0.00      8.81 o
  -7  16   7       25.80        9.55      7.75 o
  -6  16   7       18.55       22.89     10.00 o
  -5  16   7        0.04        0.00      5.81 o
  -4  16   7       31.28       40.98     15.33 o
  -3  16   7       13.19        1.54      6.33 o
  -2  16   7      678.33      757.12     82.39 o
  -1  16   7        0.43        0.00      5.83 o
   0  16   7      235.83      257.65     25.12 o
   1  16   7      493.23      542.00     51.01 o
   2  16   7      173.60      215.63     21.36 o
  -6  17   7      384.99      201.55    248.67 o
  -5  17   7        4.18        0.14      6.55 o
  -4  17   7      213.23      271.37     37.64 o
  -3  17   7      619.16      734.44     41.33 o
  -2  17   7      732.08      779.15     42.26 o
  -1  17   7       57.85       79.07     14.67 o
   0  17   7       46.58       41.81     10.30 o
   1  17   7        0.11        0.00     11.53 o
  -6  18   7       17.63        3.55     21.37 o
  -5  18   7        1.15        0.68      7.07 o
  -4  18   7      100.09      115.61     19.44 o
  -3  18   7        9.73       66.05     73.92 o
  -2  18   7        1.80       13.74      7.90 o
  -1  18   7      179.03      210.08     23.87 o
   0  18   7      203.96       99.99    119.66 o
  -5  19   7      193.15       60.12     76.38 o
  -4  19   7       24.64        5.36     11.17 o
  -3  19   7       22.56       25.25      9.34 o
  -2  19   7       62.93       69.18     13.84 o
  -1  19   7        9.48        3.14     16.72 o
   0  19   7       12.33       16.67      7.39 o
  -3  20   7       11.01        8.15     12.77 o
  -2  20   7        1.96       12.58      7.08 o
 -10   0   8       37.18        7.00     11.06 o
  -9   0   8        8.68        0.00      8.04 o
  -8   0   8      195.64      227.75     44.70 o
  -7   0   8      439.63      448.74     30.14 o
  -6   0   8      409.60      372.85     38.04 o
  -5   0   8      274.55      265.20     21.24 o
  -4   0   8     3171.68     3465.76    135.98 o
  -3   0   8      634.91      664.36     47.45 o
  -2   0   8        1.50        2.41      6.39 o
  -1   0   8      661.64      741.52     37.40 o
   0   0   8      237.09      227.83     37.30 o
   1   0   8       91.55       67.75     22.12 o
   2   0   8        3.98        0.59     10.74 o
   3   0   8        2.23        0.00      9.40 o
  -9   1   8     1104.12     1450.89     44.09 o
  -8   1   8        0.05        0.43      4.98 o
  -7   1   8       55.40       47.59      8.02 o
  -6   1   8       38.19       31.56      6.46 o
  -5   1   8       26.67       14.80      4.65 o
  -4   1   8       54.21       29.24      9.36 o
  -3   1   8       89.23       83.12     14.39 o
  -2   1   8      120.26      125.63     11.69 o
  -1   1   8      230.92      227.20     15.74 o
   0   1   8      335.98      350.99     25.23 o
   1   1   8      215.82      242.64     29.29 o
   2   1   8      126.34      121.73     20.48 o
   3   1   8      140.18      182.88     53.51 o
  -9   2   8      134.23      111.97     14.85 o
  -8   2   8      274.67      308.36     20.02 o
  -7   2   8      155.94      175.37     14.82 o
  -6   2   8       69.69       63.42      8.72 o
  -5   2   8       74.33       87.33     11.53 o
  -4   2   8      166.49      174.20     19.65 o
  -3   2   8       76.80       34.02     13.44 o
  -2   2   8      155.61      175.71     13.64 o
  -1   2   8      190.16      191.53     21.72 o
   0   2   8      263.85      257.43     21.10 o
   1   2   8        0.01        4.84      8.14 o
   2   2   8       58.86       61.98     14.73 o
   3   2   8       57.66       60.16     15.16 o
  -9   3   8      214.34      196.44     16.93 o
  -8   3   8       56.58       48.66     10.28 o
  -7   3   8       25.58       32.61      7.18 o
  -6   3   8      167.52      145.83     12.95 o
  -5   3   8      271.73      265.39     18.50 o
  -4   3   8      107.63       65.53     12.25 o
  -3   3   8      689.49      755.92     30.19 o
  -2   3   8      205.85      194.29     14.37 o
  -1   3   8       91.06       71.44     11.23 o
   0   3   8      132.28      125.98     15.37 o
   1   3   8       76.64       82.75     26.66 o
   2   3   8        2.69        0.00      6.47 o
   3   3   8       22.62        6.93      8.62 o
  -9   4   8        0.14        6.48      5.50 o
  -8   4   8        1.02        5.83      4.84 o
  -7   4   8       20.47       37.01      6.72 o
  -6   4   8       51.94       35.78      6.97 o
  -5   4   8      196.02      205.46     16.95 o
  -4   4   8       19.46       17.83      5.82 o
  -3   4   8        3.50        3.24      5.10 o
  -2   4   8      678.16      650.14     27.91 o
  -1   4   8      385.10      367.35     23.57 o
   0   4   8       32.79       33.53      9.02 o
   1   4   8        2.71        4.02      6.14 o
   2   4   8        5.91        5.67      8.76 o
   3   4   8        0.11        0.00      7.32 o
  -9   5   8        6.10        5.99      5.35 o
  -8   5   8       21.71       19.22      6.33 o
  -7   5   8      399.37      412.62     18.44 o
  -6   5   8      240.20      232.41     18.91 o
  -5   5   8      129.17      126.31     22.49 o
  -4   5   8       16.49        7.63      5.56 o
  -3   5   8       90.19       78.20      8.96 o
  -2   5   8      102.42       71.07     13.62 o
  -1   5   8      142.91      116.54     18.94 o
   0   5   8      299.47      275.58     29.48 o
   1   5   8      222.84      240.60     21.59 o
   2   5   8       40.17       45.10     19.42 o
   3   5   8      244.55      267.26     45.26 o
  -9   6   8       31.54       24.90      6.99 o
  -8   6   8       90.39      107.13     12.31 o
  -7   6   8      126.35      144.46     13.07 o
  -6   6   8        8.55       10.14      6.11 o
  -5   6   8      223.36      246.31     18.42 o
  -4   6   8       93.86       91.22     13.01 o
  -3   6   8       11.08        7.86      4.39 o
  -2   6   8       70.27       97.03     22.33 o
  -1   6   8       93.76       99.97     13.13 o
   0   6   8      131.77      118.29     15.10 o
   1   6   8       72.20       80.87     13.22 o
   2   6   8      114.44       92.02     14.06 o
   3   6   8       77.78       27.19     41.09 o
  -9   7   8      274.69      355.34     29.53 o
  -8   7   8       18.39       21.04      6.91 o
  -7   7   8        6.93        1.43      6.80 o
  -6   7   8     1030.91     1074.25     47.66 o
  -5   7   8       49.79       37.87      8.48 o
  -4   7   8       33.98       32.62      7.14 o
  -3   7   8      842.39      946.46     45.22 o
  -2   7   8        3.78        6.33      7.24 o
  -1   7   8     1128.14     1176.94     41.60 o
   0   7   8      222.39      213.26     19.93 o
   1   7   8      462.89      491.60     29.44 o
   2   7   8      194.42      158.42     18.17 o
   3   7   8      263.07       60.70    113.62 o
  -9   8   8       16.14        4.03      5.97 o
  -8   8   8        0.44        0.00      5.35 o
  -7   8   8      250.97      238.51     25.21 o
  -6   8   8      361.92      362.70     28.85 o
  -5   8   8      301.80      334.37     21.88 o
  -4   8   8       46.38       40.00      7.55 o
  -3   8   8     1227.84     1481.99     58.64 o
  -2   8   8       24.49       19.73      7.19 o
  -1   8   8      619.51      570.55     28.36 o
   0   8   8       40.61       34.50      9.76 o
   1   8   8       21.92       20.35      8.31 o
   2   8   8       34.64       34.14     14.07 o
   3   8   8       21.64       22.51     13.12 o
  -9   9   8       23.40       10.94      6.83 o
  -8   9   8      135.13      136.44     16.27 o
  -7   9   8        2.52        4.41      6.67 o
  -6   9   8       19.89       10.05      7.58 o
  -5   9   8      257.74      292.60     39.70 o
  -4   9   8        5.69        7.69      6.82 o
  -3   9   8        0.24        5.41      5.45 o
  -2   9   8        0.86        5.45      5.89 o
  -1   9   8       15.42       19.66      7.66 o
   0   9   8        0.01        7.32      6.13 o
   1   9   8      119.03       89.14     14.22 o
   2   9   8       86.73       91.84     13.99 o
   3   9   8        6.74        0.56      9.02 o
  -8  10   8      127.42       99.01     17.55 o
  -7  10   8        6.03        8.22      7.63 o
  -6  10   8       66.63       53.49     12.25 o
  -5  10   8        4.59        7.41      8.08 o
  -4  10   8        4.61        0.09      6.24 o
  -3  10   8      161.40      125.29     15.30 o
  -2  10   8       73.49      103.31     14.00 o
  -1  10   8      143.10      101.12     18.04 o
   0  10   8        5.40        0.00      7.39 o
   1  10   8        0.89        1.92     10.71 o
   2  10   8        9.61        6.91      6.94 o
  -8  11   8       88.07       71.97     39.03 o
  -7  11   8       30.51       31.61     10.11 o
  -6  11   8        9.38        9.97      7.80 o
  -5  11   8        1.51        0.00      6.39 o
  -4  11   8       69.90       74.25     14.13 o
  -3  11   8       75.74       84.57     13.13 o
  -2  11   8      196.54      203.27     23.38 o
  -1  11   8       28.48       23.79      7.88 o
   0  11   8       56.11       34.61     12.43 o
   1  11   8      247.75      240.38     27.44 o
   2  11   8      169.99       52.58     88.27 o
  -8  12   8        8.31        5.40     12.05 o
  -7  12   8      125.27      121.77     29.44 o
  -6  12   8       82.46       82.72     14.80 o
  -5  12   8      234.74      253.73     50.97 o
  -4  12   8       57.77       43.13     11.67 o
  -3  12   8      164.87      165.98     18.27 o
  -2  12   8      363.90      394.17     25.75 o
  -1  12   8      221.23      224.51     19.87 o
   0  12   8       25.88       42.77     13.05 o
   1  12   8       36.97       36.65     12.62 o
   2  12   8       51.49       17.66     31.63 o
  -7  13   8      146.52      167.45     32.17 o
  -6  13   8      282.24      354.21     51.16 o
  -5  13   8      121.93      183.14     23.06 o
  -4  13   8       13.35        4.55      7.28 o
  -3  13   8        1.16        0.00      5.81 o
  -2  13   8        4.43       11.54      7.60 o
  -1  13   8      174.90      207.29     19.84 o
   0  13   8      157.00      140.03     25.25 o
   1  13   8      139.78      124.55     29.97 o
  -7  14   8       84.50       35.75     33.66 o
  -6  14   8       35.21       42.12     15.79 o
  -5  14   8      507.85      653.41     40.15 o
  -4  14   8      495.39      650.87     38.40 o
  -3  14   8      261.94      342.84     34.14 o
  -2  14   8        6.30       13.78      7.73 o
  -1  14   8       83.30       83.72     13.63 o
   0  14   8        5.47       20.69      7.80 o
   1  14   8      101.68       53.57     64.01 o
  -6  15   8        6.67        0.00      9.38 o
  -5  15   8       50.69       49.92     13.18 o
  -4  15   8        7.31        1.94      7.81 o
  -3  15   8      257.83      335.64     30.30 o
  -2  15   8      168.78      225.40     24.89 o
  -1  15   8        1.58        5.76      6.75 o
   0  15   8      381.83      429.05     51.05 o
  -6  16   8       15.63        2.63     13.22 o
  -5  16   8       94.92       96.21     17.57 o
  -4  16   8       11.49       16.23      8.90 o
  -3  16   8      159.92      137.76     40.69 o
  -2  16   8        1.02        8.23     29.89 o
  -1  16   8       97.82       97.13     15.02 o
   0  16   8        1.83        0.72      6.38 o
  -5  17   8       76.99       27.13     32.70 o
  -4  17   8        0.10        0.00      6.51 o
  -3  17   8        5.12        5.86      7.46 o
  -2  17   8      134.79       59.51     40.23 o
  -1  17   8        3.92        0.00      6.82 o
  -9   1   9        2.40        2.25      5.78 o
  -8   1   9       22.11       26.07      7.71 o
  -7   1   9       18.12       25.90      7.33 o
  -6   1   9       21.51       29.40     10.34 o
  -5   1   9      342.72      367.16     30.25 o
  -4   1   9     1056.71     1171.06     51.82 o
  -3   1   9      179.30      151.87     37.96 o
  -2   1   9       19.24       13.22      6.15 o
  -1   1   9       92.54       87.45     13.19 o
   0   1   9       41.57       66.21     16.46 o
   1   1   9       75.80       89.46     19.11 o
   2   1   9        4.66        0.00      9.25 o
  -9   2   9      300.50      338.25     25.89 o
  -8   2   9      109.19      106.12     13.08 o
  -7   2   9       33.05       27.14     13.09 o
  -6   2   9       24.85       24.46      7.94 o
  -5   2   9      103.41      109.71     23.43 o
  -4   2   9       50.02       62.68     13.88 o
  -3   2   9       27.87       15.99      8.31 o
  -2   2   9       34.77       28.96     10.58 o
  -1   2   9        2.28        5.53      6.49 o
   0   2   9       35.52       44.92     15.68 o
   1   2   9      282.75      329.98     35.70 o
   2   2   9      110.18      106.93     19.21 o
  -9   3   9       70.28       42.80     29.30 o
  -8   3   9      219.91      252.71     18.86 o
  -7   3   9      135.34      162.92     17.76 o
  -6   3   9      711.09      780.31     32.95 o
  -5   3   9      137.70      163.57     21.85 o
  -4   3   9        0.41        0.00      6.23 o
  -3   3   9      774.11      927.80     94.92 o
  -2   3   9      223.41      245.79     25.33 o
  -1   3   9      153.19      161.52     18.23 o
   0   3   9      157.74      162.53     24.10 o
   1   3   9      129.96      127.63     22.00 o
   2   3   9       21.24       34.68     11.39 o
  -9   4   9      185.72      189.59     23.42 o
  -8   4   9      581.76      741.57     72.88 o
  -7   4   9       34.52       30.42      9.05 o
  -6   4   9      387.01      459.18     30.88 o
  -5   4   9      244.69      241.50     25.30 o
  -4   4   9       25.00       21.78      9.37 o
  -3   4   9       10.61       20.32      9.00 o
  -2   4   9        0.14        0.00      6.67 o
  -1   4   9      259.25      281.94     22.73 o
   0   4   9      102.10       78.22     13.67 o
   1   4   9      199.27      192.91     37.38 o
   2   4   9        8.10       15.88      8.78 o
  -8   5   9       17.44        8.40      7.39 o
  -7   5   9       26.70       20.28      7.55 o
  -6   5   9       13.88        6.97      6.36 o
  -5   5   9        0.09        1.47      4.90 o
  -4   5   9        0.07        0.00      6.81 o
  -3   5   9      103.40       96.00     28.96 o
  -2   5   9      106.26      110.91     18.28 o
  -1   5   9       97.54       84.37     15.16 o
   0   5   9       19.27       17.31      8.79 o
   1   5   9        4.44        0.00      7.98 o
   2   5   9        2.15        0.00      8.04 o
  -8   6   9       28.29        6.43      7.29 o
  -7   6   9      107.76      117.77     17.19 o
  -6   6   9        0.01        0.00      5.99 o
  -5   6   9       75.98       73.50     11.44 o
  -4   6   9       52.86       68.20     13.72 o
  -3   6   9      292.00      336.06     36.68 o
  -2   6   9      157.23      135.01     20.40 o
  -1   6   9      203.96      156.28     17.67 o
   0   6   9       40.52       67.85     12.93 o
   1   6   9       26.48       38.54     17.34 o
  -8   7   9       61.50       43.11     36.63 o
  -7   7   9       13.23        6.36     15.36 o
  -6   7   9       73.91       57.08     11.12 o
  -5   7   9       91.25      102.45     13.78 o
  -4   7   9      137.80      155.81     31.42 o
  -3   7   9      302.35      296.33     29.10 o
  -2   7   9       73.79       93.79     18.11 o
  -1   7   9       28.14        1.40     21.16 o
   0   7   9      144.82      143.48     17.60 o
   1   7   9        8.74        0.79      9.49 o
  -8   8   9        2.77        1.15      7.39 o
  -7   8   9      279.49      295.99     53.16 o
  -6   8   9       46.45       48.21     12.34 o
  -5   8   9       34.08       31.43      8.92 o
  -4   8   9       22.60       15.53     22.60 o
  -3   8   9        0.76        0.00      7.70 o
  -2   8   9        1.67        4.74      8.06 o
  -1   8   9       86.05       83.81     18.44 o
   0   8   9       45.36       48.81     11.66 o
   1   8   9      165.67      158.25     22.99 o
  -8   9   9       28.60        5.61      7.91 o
  -7   9   9       18.10       32.43      9.70 o
  -6   9   9       11.52        8.76      7.20 o
  -5   9   9       23.23       24.98     17.45 o
  -4   9   9      115.00      142.30     19.84 o
  -3   9   9       96.47      124.10     21.08 o
  -2   9   9      287.71      315.02     79.77 o
  -1   9   9       42.22       43.15     12.96 o
   0   9   9       89.06       78.08     13.73 o
   1   9   9       46.85       18.69     17.38 o
  -7  10   9      167.18      114.08    105.13 o
  -6  10   9       62.35       90.70     16.18 o
  -5  10   9        2.28        5.74      9.51 o
  -4  10   9        8.05       20.85      9.55 o
  -3  10   9      315.93      310.07     36.28 o
  -2  10   9       10.40       19.47     11.12 o
  -1  10   9        0.96        1.57      8.30 o
   0  10   9      125.64      140.24     24.33 o
  -7  11   9      156.38       67.12    111.62 o
  -6  11   9      136.15      139.03     27.41 o
  -5  11   9     1242.66     1505.38     75.15 o
  -4  11   9       19.29       25.66     12.23 o
  -3  11   9      701.08      722.81     33.84 o
  -2  11   9      326.61      388.46     35.40 o
  -1  11   9      125.93      133.02     22.47 o
   0  11   9       57.85       44.16     13.90 o
  -6  12   9        2.50        8.15      7.24 o
  -5  12   9      132.07      112.33     25.86 o
  -4  12   9        1.46       13.25     11.89 o
  -3  12   9       33.28       33.42     10.35 o
  -2  12   9        7.31       27.53     13.14 o
  -1  12   9      127.09      128.70     22.22 o
   0  12   9      287.14      145.80    225.13 o
  -6  13   9       19.00        4.52     17.53 o
  -5  13   9       55.60       31.51     32.43 o
  -4  13   9      149.82      101.57     81.32 o
  -3  13   9       55.72       56.53     14.94 o
  -2  13   9        7.23        0.00      8.21 o
  -1  13   9       16.82        4.07     10.27 o
  -5  14   9        0.53        0.24      6.77 o
  -4  14   9       37.51        3.57     21.53 o
  -3  14   9       46.83       63.87     15.38 o
  -2  14   9        8.36       20.92      9.08 o
  -7   0  10        1.01        3.79     13.62 o
  -6   0  10      137.86      159.60     34.36 o
  -5   0  10      143.67      156.18     32.65 o
  -4   0  10       28.55       22.12     13.79 o
  -3   0  10      375.80      475.70     48.25 o
  -1   0  10      512.15      635.19     57.65 o
   0   0  10       17.58        0.00     11.86 o
  -7   1  10       63.38       83.88     17.98 o
  -6   1  10        1.85        7.24      9.10 o
  -5   1  10      418.31      446.39     54.63 o
  -4   1  10       12.64        2.09      8.70 o
  -3   1  10       71.54       68.44     14.83 o
  -1   1  10      116.57      124.35     20.67 o
   0   1  10       57.81       66.12     20.14 o
  -7   2  10       16.01       16.12     11.00 o
  -6   2  10      155.10      194.28     31.55 o
  -5   2  10       10.32        4.66      8.90 o
  -4   2  10        2.16        2.45     12.26 o
  -3   2  10      273.64      284.31     37.35 o
  -2   2  10       14.41        3.85     13.20 o
  -1   2  10      107.45      161.54     34.94 o
   0   2  10        0.17        3.12     13.92 o
  -7   3  10       10.97       17.46     10.20 o
  -6   3  10       76.44       72.17     16.81 o
  -5   3  10       30.58       42.38     20.36 o
  -4   3  10        1.42        0.00      6.76 o
  -3   3  10       22.48       27.52     15.39 o
  -2   3  10      122.51      163.02     23.04 o
  -1   3  10        1.04        5.29     12.98 o
   0   3  10       89.04      128.95     22.43 o
  -7   4  10       82.11       94.18     18.86 o
  -6   4  10      315.32      331.50     52.07 o
  -5   4  10       89.57       98.31     18.55 o
  -4   4  10        0.42        0.00     10.42 o
  -3   4  10      113.30       74.38     22.33 o
  -2   4  10       98.11      106.48     19.03 o
  -1   4  10      143.26      191.89     25.54 o
   0   4  10       20.83       36.36     13.88 o
  -7   5  10       80.01       87.36     13.64 o
  -6   5  10      237.42      219.56     27.26 o
  -5   5  10       34.93       33.66     11.31 o
  -4   5  10       54.75       53.64     19.66 o
  -3   5  10       18.06        2.30     12.56 o
  -2   5  10      174.05      206.45     44.72 o
  -1   5  10       68.69      109.94     20.33 o
  -7   6  10       14.89       11.62      8.17 o
  -6   6  10       29.77       34.66     12.16 o
  -5   6  10      155.43      180.12     34.46 o
  -4   6  10      156.37      201.86     35.32 o
  -3   6  10       20.48        0.00     10.79 o
  -2   6  10      155.64      202.95     26.12 o
  -1   6  10      199.23      175.90     24.95 o
  -6   7  10        4.52        2.02      9.38 o
  -5   7  10      113.62       95.54     27.25 o
  -4   7  10      163.24      178.51     34.41 o
  -3   7  10       12.49       11.17     15.82 o
  -2   7  10       11.32        0.00      9.86 o
  -1   7  10        6.76        4.19      9.66 o
  -6   8  10       27.53       22.83     10.93 o
  -5   8  10       73.48      101.73     28.37 o
  -4   8  10       76.04       57.22     21.43 o
  -3   8  10      232.53      245.89     39.22 o
  -2   8  10      187.87      218.50     28.03 o
  -1   8  10       23.61       29.65     13.34 o
  -6   9  10       50.10       55.30     14.27 o
  -5   9  10       38.43       30.62     18.70 o
  -4   9  10        5.45        0.00     13.57 o
  -3   9  10       52.16       85.76     19.06 o
  -2   9  10       33.43       41.97     15.17 o
  -5  10  10      258.21      269.29     42.21 o
  -4  10  10       88.22      112.10     30.83 o
  -3  10  10       17.59       16.29     11.18 o
 
